# Supplementary material for: Single-cell measurements and modelling reveal substantial organic carbon acquisition by Prochlorococcus
Source: Nat Microbiol. 2022 Nov 3;7(12):2068–77. doi: 10.1038/s41564-022-01250-5 (PMC9712107; doi:10.1038/s41564-022-01250-5)
Supplement: Source Data Fig. 1 — Statistical source data. [file 41564_2022_1250_MOESM4_ESM.xlsx]

## Sheet: Fig1AB
Depth	Chl	PAR		Depth	TOxN	Prochlorococcus	Synechococcus	Pico_eukaryotes
1.704	0.0505608	1708.85		10	64	0.101442	0.832315	0.000611098
1.723	0.05066	1678.61		25	62	0.103887	1.22342	0.00183329
1.771	0.0507744	1647.15		50	100	1.78807	1.03887	0.000611098
1.832	0.0506142	1619.93		65	99	1.30286	0.379492	0.000611098
1.892	0.0503471	1613.27		100	82	1.87485	0	0.380714
1.935	0.0500954	1597.78		115	67	2.49817	0	0.201051
1.959	0.0497521	1580.04		125	125	2.57761	0	0.0702762
1.971	0.0498016	1563.5		137	209	1.99462	0	0.00733317
1.953	0.0500229	1606.32		150	591	1.22464	0	0.0238328
1.91	0.0502556	1597.64		175	1049	0.087998	0	0.0109998
1.856	0.0504845	1633.53
1.801	0.0505264	1612.35
1.759	0.0506828	1605.88
1.729	0.050824	1620.37
1.729	0.0508392	1594.08
1.728	0.0512398	1641.56
1.747	0.0507438	1599.51
1.783	0.0504653	1598.1
1.819	0.0504539	1601.37
1.856	0.0507056	1617.03
1.898	0.0502517	1651.93
1.904	0.0499961	1676.7
1.904	0.0505988	1696.07
1.904	0.0506408	1709.43
1.892	0.0507934	1726.17
1.874	0.0510528	1776.72
1.868	0.0510833	1793.2
1.862	0.0511788	1859.47
1.856	0.0510109	1836.14
1.837	0.0505493	1857.01
1.825	0.0503509	1854.93
1.813	0.050267	1866.35
1.807	0.0502517	1929.82
1.789	0.0503471	1901.91
1.807	0.0500572	1952.26
1.807	0.0497901	1898.28
1.813	0.0503318	1876.81
1.807	0.0501831	1833.22
1.819	0.0502479	1814.19
1.825	0.0502212	1810.58
1.819	0.0503547	1825.76
1.813	0.0505302	1806.65
1.807	0.0498436	1817.49
1.807	0.0497139	1804.14
1.819	0.0497406	1762.96
1.837	0.0497901	1697.59
1.867	0.0499122	1728.83
1.898	0.049668	1647.81
1.898	0.049462	1608.98
1.904	0.0497214	1579.83
1.904	0.0496947	1599.1
1.898	0.0499617	1621.36
1.892	0.0496794	1557.67
1.873	0.0497061	1599.58
1.837	0.0500571	1621.68
1.801	0.0498358	1598.52
1.746	0.0497481	1633.07
1.716	0.0497328	1663.56
1.686	0.0494582	1701.98
1.673	0.0490119	1681.95
1.698	0.048844	1672.56
1.74	0.0488669	1688.17
1.825	0.048802	1645.22
1.904	0.0492865	1703.07
1.994	0.0492484	1723.93
2.061	0.0493361	1745.06
2.097	0.0492293	1729.64
2.085	0.0494162	1811.02
2.025	0.0500532	1859.81
1.946	0.0501829	1874.14
1.837	0.0502974	1838.16
1.746	0.0499045	1822.84
1.667	0.05016	1827.22
1.625	0.0498243	1758.76
1.637	0.0492407	1703.75
1.728	0.0494085	1719.47
1.819	0.0495955	1642.06
1.958	0.04971	1582.92
2.103	0.0496489	1605.9
2.273	0.0498092	1554.33
2.388	0.0501143	1485.03
2.497	0.0498473	1487.2
2.57	0.0501105	1481.99
2.576	0.0496299	1413.13
2.527	0.049752	1466.76
2.461	0.049485	1441.24
2.364	0.0494125	1463.16
2.315	0.0492904	1383.14
2.267	0.04897	1356.49
2.267	0.0490654	1391.63
2.267	0.0490273	1387.68
2.303	0.0490654	1361.08
2.358	0.0491646	1338.09
2.424	0.0496339	1384.95
2.503	0.049817	1370.2
2.618	0.0498628	1330.62
2.709	0.0499353	1357.44
2.794	0.0501298	1388.56
2.86	0.050187	1384.84
2.903	0.050187	1443.12
2.933	0.0502556	1445.86
2.939	0.0505379	1412.11
2.927	0.0503167	1434.07
2.921	0.0505494	1433.31
2.957	0.0505494	1349.25
2.999	0.0506638	1366.46
3.102	0.0508698	1314.69
3.211	0.0510147	1313.79
3.375	0.0507935	1289.61
3.545	0.0507629	1248.01
3.714	0.0509117	1247.7
3.872	0.0512131	1232.6
4.005	0.0515183	1214.5
4.114	0.0513504	1186.8
4.187	0.0516594	1191.3
4.199	0.0515221	1198.28
4.168	0.0515374	1182.15
4.102	0.0513275	1177.18
4.041	0.0522392	1112.75
4.011	0.0523651	1055.29
3.981	0.0522049	1060.84
3.968	0.0520218	1059.31
3.999	0.0521592	1038.23
4.059	0.0524415	1069.1
4.15	0.0524987	1080.62
4.265	0.0526208	1073.01
4.405	0.052781	1057.33
4.526	0.0529259	1044.81
4.629	0.0532502	1057.28
4.701	0.0532845	1015.1
4.762	0.0533189	989.869
4.828	0.053418	1017.95
4.889	0.053811	1038.83
4.968	0.0539025	1020.34
5.047	0.0538185	998.354
5.168	0.0540474	1005.45
5.222	0.0541199	1005.16
5.24	0.0543373	987.566
5.289	0.0535324	978.487
5.319	0.0536507	974.118
5.343	0.053872	980.841
5.367	0.0539826	983.946
5.392	0.0540016	988.697
5.404	0.0537689	958.34
5.422	0.0537766	963.63
5.458	0.0537918	956.441
5.549	0.0539178	969.475
5.646	0.0540131	986.453
5.761	0.0537804	967.708
5.858	0.0539597	975.82
5.955	0.053975	978.722
6.046	0.0539026	969.497
6.155	0.0533685	964.322
6.264	0.0532197	968.693
6.385	0.0533532	973.13
6.5	0.0534448	966.703
6.633	0.0533494	961.457
6.748	0.0536203	956.856
6.863	0.0538454	950.751
6.966	0.0537996	953.093
7.033	0.053769	943.487
7.081	0.0539979	933.054
7.099	0.0540971	931.768
7.112	0.0542077	927.317
7.099	0.0546388	908.815
7.106	0.0547533	904.088
7.112	0.0546693	899.948
7.118	0.0547608	886.859
7.172	0.0551385	887.331
7.239	0.0552568	879.052
7.36	0.0554246	863.377
7.499	0.0557068	847.13
7.651	0.0560082	823.702
7.802	0.0563324	820.274
7.935	0.0563058	819.077
8.05	0.0562714	823.546
8.135	0.056279	811.629
8.214	0.0560615	802.182
8.262	0.0559204	805.389
8.317	0.0559585	815.12
8.371	0.055928	821.538
8.432	0.055764	818.868
8.486	0.0557221	811.847
8.529	0.0555008	804.989
8.565	0.0552185	799.25
8.607	0.0552185	801.976
8.638	0.0550392	787.472
8.686	0.0549858	774.967
8.735	0.0548675	776.895
8.813	0.0549171	787.885
8.91	0.0549515	786.81
9.013	0.0548218	776.684
9.128	0.0546997	782.58
9.243	0.0548715	779.248
9.346	0.0548715	766.16
9.431	0.0548181	752.67
9.51	0.0549974	756.017
9.558	0.0551881	768.85
9.613	0.0551881	769.658
9.655	0.0551156	756.993
9.685	0.0551157	745.501
9.746	0.0556497	744.319
9.8	0.0555963	742.925
9.855	0.0557527	753.271
9.928	0.0560503	761.019
9.994	0.0558939	748.727
10.067	0.0563097	741.668
10.152	0.0568246	738.295
10.242	0.056878	743.38
10.321	0.0568285	752.564
10.418	0.0566644	757.581
10.521	0.0565576	759.676
10.606	0.05655	755.342
10.697	0.0565232	745.989
10.775	0.0566185	750.665
10.836	0.0567903	758.172
10.891	0.0567178	755.303
10.945	0.0566453	749.12
10.975	0.0569543	745.7
10.993	0.0569543	740.544
10.993	0.0569124	733.263
10.981	0.0566721	725.676
10.981	0.0572213	725.806
10.999	0.0573282	718.989
11.042	0.0572481	706.885
11.121	0.0575265	707.155
11.248	0.0572518	709.118
11.381	0.0568284	708.196
11.557	0.0570611	702.114
11.738	0.0569619	694.089
11.896	0.0574502	686.792
12.053	0.0577821	685.176
12.168	0.0576982	687.303
12.223	0.0576448	691.522
12.241	0.0574655	687.212
12.223	0.0574655	673.905
12.18	0.0576753	668.097
12.132	0.0579691	659.144
12.083	0.0578699	653.401
12.047	0.0581101	652.392
12.035	0.0583543	654.518
12.071	0.0581178	655.265
12.12	0.0582284	660.702
12.199	0.058362	662.105
12.308	0.0587206	658.051
12.441	0.0588998	653.431
12.568	0.0593576	649.318
12.707	0.0592813	653.761
12.822	0.0590753	650.872
12.937	0.0591135	644.14
13.046	0.058671	645.207
13.113	0.0584764	659.906
13.192	0.0585299	657.25
13.252	0.0582056	649.4
13.319	0.0582285	648.933
13.379	0.0582476	646.351
13.44	0.0584612	655.514
13.476	0.0582017	663.472
13.513	0.0582589	666.691
13.507	0.0579156	669.173
13.513	0.0580721	665.692
13.513	0.058465	667.18
13.513	0.0580263	660.333
13.519	0.0578508	654.266
13.543	0.0572672	654.938
13.61	0.0570268	659.888
13.676	0.0569086	669.288
13.773	0.0570573	664.317
13.888	0.0574312	663.504
13.997	0.0579728	657.723
14.106	0.0579232	652.221
14.227	0.0579004	641.157
14.324	0.0579118	648.49
14.403	0.0584459	651.015
14.463	0.0584421	645.157
14.53	0.0584917	644.479
14.578	0.0612382	638.944
14.621	0.0618066	639.048
14.651	0.0617417	640.659
14.681	0.0623406	638.1
14.694	0.0621804	636.59
14.718	0.0620697	631.116
14.742	0.0652705	634.216
14.748	0.0657168	641.95
14.778	0.0659343	643.166
14.833	0.0659725	638.135
14.881	0.0656634	628.055
14.948	0.0653698	626.848
15.021	0.0647403	625.13
15.123	0.0638705	630.039
15.232	0.0637981	629.983
15.335	0.0634738	622.723
15.426	0.0633861	618.359
15.511	0.0627757	615.975
15.572	0.062688	613.606
15.632	0.0624362	617.745
15.669	0.0591022	617.176
15.681	0.0584423	608.442
15.693	0.0581561	604.524
15.723	0.0577213	607.861
15.753	0.0576221	610.613
15.802	0.0576183	613.459
15.838	0.0547456	605.073
15.893	0.0542497	602.912
15.959	0.053914	598.177
16.008	0.053811	594.386
16.044	0.0536012	591.538
16.092	0.0536622	589.952
16.135	0.0534905	586.302
16.189	0.0535134	584.596
16.238	0.0534905	583.253
16.304	0.0537232	583.845
16.383	0.0537957	576.393
16.462	0.0540322	577.402
16.553	0.0542535	582.018
16.65	0.0542649	580.908
16.752	0.0542497	577.481
16.825	0.0540704	577.104
16.904	0.0541276	574.16
16.94	0.0540856	570.695
16.964	0.0538987	570.318
16.952	0.053685	566.338
16.922	0.0532578	564.518
16.898	0.0533265	555.092
16.868	0.0532769	556.226
16.868	0.0531586	560.692
16.916	0.0534485	564.087
16.97	0.053338	566.134
17.073	0.053624	563.136
17.182	0.0537232	559.447
17.304	0.0541237	563.998
17.419	0.0542344	572.355
17.528	0.0541734	574.799
17.631	0.0542535	569.368
17.703	0.0538643	562.975
17.752	0.0538567	559.669
17.782	0.053956	560.131
17.794	0.0540284	566.034
17.782	0.053933	570.419
17.77	0.0541048	569.322
17.776	0.054204	565.831
17.788	0.0542383	562.319
17.824	0.0541353	565.909
17.861	0.0540132	571.034
17.915	0.0542001	569.216
17.97	0.0544519	564.993
18.03	0.0544023	561.648
18.073	0.0545129	562.389
18.127	0.0545587	564.388
18.206	0.0549173	561.293
18.291	0.0546807	553.553
18.375	0.0546845	547.108
18.472	0.0547303	549.447
18.569	0.0546425	555.298
18.648	0.0547646	557.775
18.709	0.0548943	557.179
18.739	0.0547913	555.722
18.763	0.0548104	554.307
18.739	0.0549744	551.473
18.721	0.0550049	549.332
18.696	0.055043	548.788
18.672	0.0549286	551.27
18.678	0.0551918	548.096
18.69	0.0553139	542.093
18.757	0.055352	541.396
18.818	0.0552147	541.286
18.908	0.0551613	542.893
19.029	0.0551231	541.953
19.157	0.0549362	545.121
19.29	0.0546997	549.126
19.405	0.0544899	553.115
19.49	0.0542839	553.971
19.538	0.054364	546.412
19.544	0.0543984	540.204
19.514	0.0544403	539.438
19.465	0.054406	541.8
19.369	0.0545242	544.046
19.272	0.0548638	541.984
19.181	0.0550088	538.464
19.084	0.0556343	536.376
19.036	0.0558785	537.153
19.029	0.0560311	536.961
19.066	0.0559815	534.85
19.138	0.056157	534.118
19.235	0.056218	535.299
19.338	0.0565576	535.172
19.459	0.0567216	532.96
19.568	0.0569352	527.076
19.677	0.0573625	521.595
19.78	0.0577172	521.364
19.865	0.0581216	516.451
19.95	0.0584421	509.596
20.011	0.0585718	508.236
20.059	0.0587434	511.221
20.107	0.0588197	513.712
20.138	0.0589571	514.311
20.18	0.0592317	508.105
20.21	0.0592317	501.772
20.265	0.0593233	499.387
20.325	0.0589304	499.543
20.416	0.0590562	495.902
20.531	0.0592432	492.15
20.646	0.0594949	491.475
20.786	0.059678	494.746
20.931	0.0597848	493.734
21.076	0.0599946	490.9
21.228	0.0600786	487.468
21.373	0.0602655	487.433
21.5	0.0607194	489.613
21.621	0.0607424	483.551
21.73	0.0610627	480.761
21.852	0.0612955	480.97
21.942	0.0616311	482.413
22.082	0.0616807	484.593
22.227	0.0619554	480.325
22.384	0.0621309	473.881
22.548	0.0630769	474.022
22.73	0.063527	473.135
22.899	0.0642328	468.526
23.051	0.0643167	464.242
23.16	0.0646638	466.14
23.263	0.0651559	469.449
23.323	0.0654382	469.22
23.347	0.0654306	466.453
23.378	0.0657739	461.546
23.384	0.0657625	457.997
23.372	0.0660181	454.622
23.372	0.0663385	449.628
23.39	0.067647	442.201
23.468	0.0677996	442.624
23.59	0.0677233	443.228
23.759	0.0678148	440.406
23.977	0.0677424	436.702
24.25	0.0679751	431.059
24.522	0.068326	430.74
24.807	0.0684519	432.178
25.037	0.0680362	429.722
25.206	0.0679827	428.93
25.346	0.0679026	430.332
25.418	0.0683757	430.714
25.455	0.0685932	427.058
25.467	0.0689136	421.893
25.461	0.0690776	415.997
25.449	0.0695888	410.567
25.424	0.0697413	411.094
25.4	0.0700237	416.058
25.418	0.0704089	416.165
25.467	0.0704394	414.505
25.564	0.0690356	414.311
25.721	0.0692111	412.173
25.909	0.0695735	410.13
26.133	0.0701381	408.477
26.369	0.0708476	406.594
26.563	0.0716792	404.896
26.751	0.0725108	401.817
26.908	0.0743799	397.445
27.029	0.0758447	396.414
27.12	0.0766077	396.287
27.211	0.0771989	395.344
27.302	0.0781374	393.676
27.368	0.0788164	391.022
27.453	0.0792971	389.008
27.526	0.0809373	389.628
27.598	0.0817728	389.476
27.671	0.0828333	387.992
27.75	0.0838022	381.782
27.828	0.0845271	380.161
27.931	0.0856715	380.453
28.028	0.0868121	380.938
28.131	0.0878726	378.098
28.246	0.0889522	375.322
28.361	0.089677	374.383
28.495	0.090623	373.314
28.622	0.091344	371.14
28.749	0.0914699	368.903
28.882	0.0909284	366.865
29.021	0.0906767	364.115
29.149	0.090917	360.983
29.282	0.09131	360.731
29.373	0.0909819	359.305
29.457	0.0912069	357.23
29.518	0.0920307	354.405
29.603	0.0913441	352.69
29.657	0.0914471	350.396
29.742	0.0917866	347.251
29.851	0.0917408	345.942
29.984	0.0922749	346.342
30.124	0.0925152	345.978
30.263	0.0926068	344.178
30.414	0.0932172	344.223
30.547	0.0934117	343.129
30.675	0.093778	340.266
30.771	0.0938962	336.817
30.856	0.0938886	335.124
30.923	0.0946439	333.35
30.977	0.095094	331.832
31.026	0.0950406	330.522
31.068	0.0953839	329.597
31.135	0.0961772	327.705
31.195	0.0967495	328.136
31.304	0.0974551	328.732
31.407	0.097276	327.505
31.541	0.098058	324.299
31.686	0.0984699	322.205
31.843	0.0985118	320.905
31.989	0.0987751	321.281
32.152	0.0987751	319.655
32.285	0.0992479	317.119
32.4	0.0993242	313.896
32.491	0.0988397	311.513
32.57	0.0987978	310.832
32.624	0.0985459	310.83
32.673	0.0985612	311
32.697	0.0988282	309.205
32.746	0.0984658	308.284
32.812	0.0986181	306.231
32.921	0.0988852	304.515
33.06	0.0993923	301.433
33.194	0.0996558	297.729
33.351	0.0999229	294.048
33.478	0.100259	291.021
33.593	0.100122	290.739
33.678	0.100126	291.27
33.733	0.10029	290.78
33.805	0.100782	290.101
33.86	0.101362	287.865
33.957	0.101865	284.833
34.029	0.102113	282.332
34.12	0.102811	280.904
34.229	0.103956	280.351
34.35	0.10481	279.87
34.459	0.105917	278.338
34.574	0.106844	275.815
34.695	0.107988	272.756
34.81	0.109369	270.18
34.932	0.110185	271.001
35.035	0.111151	270.734
35.137	0.111521	270.813
35.216	0.112051	269.884
35.289	0.112406	268.337
35.337	0.112509	267.094
35.392	0.113535	266.504
35.446	0.114088	265.227
35.513	0.114881	264.256
35.58	0.115359	262.485
35.682	0.116007	260.155
35.81	0.117044	258.828
35.949	0.117876	257.969
36.112	0.119109	256.711
36.264	0.119616	254.357
36.415	0.120677	251.749
36.542	0.121562	250.036
36.627	0.121798	249.199
36.676	0.12237	248.922
36.657	0.122618	248.149
36.645	0.122951	245.95
36.621	0.122771	245.401
36.627	0.123015	244.543
36.651	0.122573	243.466
36.736	0.122885	242.037
36.851	0.12337	239.854
37.009	0.123762	237.149
37.196	0.123915	235.375
37.396	0.126364	233.546
37.59	0.126844	232.356
37.79	0.12734	231.95
37.947	0.128122	231.948
38.074	0.129483	232.043
38.147	0.130357	231.917
38.195	0.131799	231.608
38.195	0.132062	231.256
38.177	0.132634	230.865
38.141	0.133924	230.214
38.105	0.134443	229.409
38.08	0.135542	227.632
38.08	0.136209	225.407
38.117	0.138948	222.482
38.208	0.140638	220.411
38.335	0.142629	219.485
38.492	0.14327	218.708
38.65	0.143209	217.989
38.819	0.143659	216.97
38.995	0.144521	216.184
39.158	0.143087	216.379
39.291	0.143526	216.522
39.413	0.143988	215.62
39.528	0.143549	214.221
39.6	0.142531	212.71
39.679	0.142325	211.305
39.721	0.141657	209.933
39.764	0.141928	208.831
39.794	0.14184	207.55
39.842	0.141992	206.178
39.885	0.141905	204.902
39.939	0.141058	204.842
40.03	0.141402	205.172
40.115	0.139735	205.357
40.194	0.138926	205.066
40.272	0.138281	204.236
40.351	0.140124	203.459
40.424	0.14168	202.744
40.49	0.142237	201.905
40.563	0.142805	200.954
40.654	0.142767	199.798
40.721	0.143118	198.6
40.836	0.143133	197.808
40.951	0.143175	196.815
41.078	0.143641	195.698
41.211	0.14287	194.754
41.326	0.143065	194.391
41.429	0.142713	194.466
41.514	0.142679	194.948
41.574	0.142378	195.417
41.629	0.141969	195.377
41.671	0.142442	194.674
41.708	0.142	193.602
41.78	0.14276	192.852
41.871	0.143389	192.542
41.962	0.143233	192.339
42.095	0.142191	192.398
42.222	0.142218	192.552
42.343	0.142241	192.743
42.41	0.142146	192.891
42.404	0.14229	192.841
42.38	0.142298	192.745
42.313	0.142649	192.564
42.247	0.143462	192.613
42.15	0.143134	192.94
42.047	0.143702	193.264
41.962	0.144869	193.274
41.932	0.146052	193.072
41.938	0.146185	192.624
41.98	0.146579	191.946
42.041	0.147052	191.317
42.132	0.146628	191.198
42.235	0.146593	191.84
42.338	0.146425	192.673
42.428	0.14599	192.988
42.501	0.145838	193.133
42.543	0.145315	193.151
42.549	0.144273	193.202
42.543	0.143637	193.378
42.525	0.143129	193.928
42.501	0.143606	194.788
42.459	0.144152	195.376
42.398	0.144114	195.472
42.307	0.143557	195.228
42.204	0.144388	194.735
42.114	0.144472	194.245
42.023	0.143526	194.066
41.932	0.142718	193.747
41.871	0.143793	193.761
41.841	0.143767	194.096
41.859	0.143001	194.573
41.914	0.142985	194.929
42.005	0.143099	194.744
42.114	0.142237	194.186
42.217	0.14215	193.81
42.344	0.142207	193.699
42.471	0.141891	193.866
42.562	0.141769	194.069
42.634	0.142051	193.957
42.659	0.142029	193.389
42.64	0.14117	192.763
42.58	0.140258	192.549
42.495	0.13951	192.724
42.398	0.13903	193.152
42.314	0.138118	193.611
42.205	0.13768	193.956
42.12	0.137008	193.853
42.047	0.136573	193.548
42.017	0.135459	193.028
41.999	0.135077	192.542
41.999	0.135665	192.375
42.023	0.135783	192.092
42.059	0.136157	191.767
42.09	0.136317	191.898
42.144	0.136218	192.14
42.187	0.136233	192.234
42.229	0.136492	192.226
42.277	0.136153	192.438
42.326	0.135516	193.005
42.38	0.135264	193.539
42.417	0.135344	193.521
42.441	0.135352	193.188
42.471	0.135325	192.821
42.471	0.135244	192.573
42.447	0.135107	192.594
42.405	0.134946	192.848
42.368	0.134851	193.259
42.326	0.134851	193.618
42.26	0.134401	193.929
42.217	0.133611	194.107
42.181	0.133218	193.853
42.169	0.132955	193.657
42.139	0.13242	193.562
42.139	0.132839	193.374
42.126	0.133255	193.629
42.145	0.133473	193.947
42.133	0.133897	193.899
42.133	0.134716	193.451
42.133	0.135586	192.913
42.157	0.136795	192.727
42.181	0.136681	192.99
42.199	0.136666	192.966
42.242	0.137425	192.938
42.29	0.137608	193.087
42.332	0.137674	193.32
42.387	0.138162	193.287
42.429	0.138666	192.946
42.478	0.140028	192.855
42.52	0.140482	192.7
42.538	0.140978	192.614
42.538	0.141218	192.687
42.52	0.141683	192.925
42.466	0.141669	193.531
42.393	0.141714	194.038
42.272	0.141569	194.261
42.163	0.141711	194.472
42.048	0.141395	194.463
41.933	0.141352	194.286
41.854	0.141604	194.06
41.818	0.141093	193.416
41.848	0.14107	192.681
41.921	0.140685	192.082
42.036	0.140174	191.8
42.175	0.140555	191.797
42.333	0.140467	191.76
42.436	0.140067	192.048
42.539	0.139632	192.483
42.593	0.138296	192.585
42.617	0.137957	192.871
42.593	0.13772	193.253
42.563	0.137724	193.572
42.502	0.13801	193.792
42.424	0.138396	193.639
42.339	0.138377	193.358
42.272	0.138499	192.827
42.212	0.138152	192.263
42.145	0.137892	192.067
42.133	0.137712	192.036
42.115	0.137128	191.99
42.103	0.136903	192.165
42.097	0.137178	192.506
42.091	0.137708	193.373
42.061	0.137674	194.216
42.055	0.13789	194.612
42.048	0.138249	194.271
42.079	0.138302	193.4
42.139	0.138512	192.662
42.242	0.138771	192.37
42.351	0.138966	192.307
42.448	0.139405	192.249
42.545	0.139355	192.287
42.606	0.139081	192.406
42.624	0.13947	192.636
42.606	0.139554	192.836
42.551	0.139375	192.857
42.448	0.14195	193.087
42.321	0.143911	193.679
42.2	0.144362	194.561
42.079	0.144118	195.243
41.994	0.143675	195.377
41.958	0.146063	195.131
41.958	0.146471	194.459
42.013	0.146456	193.876
42.097	0.146471	193.373
42.194	0.146727	192.903
42.297	0.147162	192.721
42.4	0.147067	192.816
42.455	0.146888	193.244
42.503	0.147353	193.887
42.485	0.146842	194.608
42.473	0.146724	195.434
42.394	0.146712	195.821
42.303	0.145675	195.595
42.231	0.145132	195.149
42.17	0.144896	194.921
42.14	0.142256	194.897
42.128	0.140818	194.445
42.158	0.140211	193.476
42.201	0.140616	192.402
42.255	0.140994	191.834
42.316	0.139159	192.14
42.358	0.138698	193.362
42.37	0.138587	194.064
42.364	0.138358	194.398
42.334	0.137827	195.055
42.292	0.138229	195.718
42.219	0.138549	196.136
42.177	0.138354	196.052
42.14	0.137514	195.295
42.122	0.13724	194.304
42.134	0.136889	193.393
42.158	0.13716	192.98
42.201	0.137655	192.604
42.243	0.138418	192.604
42.31	0.140383	192.612
42.358	0.140501	192.344
42.401	0.140402	192.404
42.449	0.140184	192.904
42.467	0.139795	193.793
42.461	0.139761	194.947
42.437	0.138944	195.13
42.389	0.138544	194.252
42.322	0.13843	193.758
42.255	0.1378	193.613
42.195	0.137323	193.529
42.14	0.136156	193.443
42.098	0.13577	193.28
42.08	0.136121	192.929
42.092	0.13661	192.524
42.116	0.137323	192.29
42.171	0.137911	192.102
42.207	0.137621	191.918
42.244	0.137701	192.04
42.262	0.137575	192.172
42.274	0.135534	192.645
42.274	0.135283	193.097
42.274	0.135084	193.226
42.286	0.135614	193.211
42.292	0.135271	193.207
42.322	0.135252	192.639
42.347	0.135393	192.203
42.389	0.135904	192.046
42.419	0.136594	191.928
42.432	0.137708	191.791
42.432	0.138449	191.799
42.413	0.138914	191.724
42.371	0.1392	191.589
42.329	0.138983	191.675
42.256	0.138795	191.839
42.189	0.138669	191.913
42.117	0.138738	191.899
42.044	0.138494	191.998
42.008	0.138235	192.512
42.002	0.138205	192.623
42.05	0.138803	192.464
42.129	0.139276	191.984
42.238	0.140295	191.462
42.341	0.140299	191.053
42.426	0.140761	190.761
42.492	0.140978	191.116
42.511	0.141364	191.718
42.492	0.141478	192.492
42.42	0.141573	193.298
42.335	0.14052	193.656
42.238	0.140497	193.322
42.154	0.140734	192.867
42.111	0.140696	192.463
42.105	0.140574	192.126
42.136	0.14052	191.791
42.19	0.140624	191.423
42.269	0.140329	191.106
42.335	0.140554	190.648
42.396	0.140848	190.094
42.432	0.140452	190.466
42.444	0.140238	191.121
42.414	0.140147	192.125
42.372	0.139621	193.11
42.269	0.140292	193.71
42.184	0.141162	193.645
42.087	0.141029	193.107
42.009	0.140517	192.425
41.985	0.139865	191.727
42.027	0.139472	190.918
42.1	0.140071	190.036
42.191	0.139682	189.734
42.312	0.140017	189.76
42.427	0.140105	190.225
42.511	0.140502	190.738
42.554	0.140727	191.762
42.578	0.140998	193.02
42.56	0.141387	193.982
42.506	0.142249	194.504
42.433	0.142848	194.482
42.33	0.143271	193.811
42.221	0.143222	193.014
42.112	0.142962	192.357
42.027	0.142638	191.533
41.967	0.14279	190.643
41.955	0.142173	190.157
41.973	0.142382	189.918
42.015	0.142466	189.846
42.106	0.142981	189.694
42.191	0.14308	189.673
42.312	0.143126	190.552
42.427	0.143904	191.758
42.494	0.143576	192.391
42.518	0.143568	192.472
42.494	0.143385	192.531
42.446	0.142714	192.349
42.373	0.141966	192.045
42.294	0.142696	191.836
42.222	0.142218	191.597
42.203	0.141402	191.377
42.197	0.141188	191.061
42.222	0.141421	190.872
42.258	0.141645	190.721
42.3	0.141844	190.832
42.343	0.140734	191.554
42.361	0.140718	192.174
42.355	0.140864	192.328
42.3	0.141119	192.453
42.258	0.141298	192.518
42.179	0.14192	192.705
42.131	0.142332	192.562
42.089	0.142072	192.334
42.046	0.141977	192.239
42.028	0.142049	192.484
42.052	0.142728	192.165
42.089	0.143216	191.453
42.162	0.143262	190.745
42.252	0.142686	190.235
42.361	0.142008	190.32
42.434	0.142076	191.129
42.495	0.142252	191.768
42.519	0.143038	192.09
42.513	0.144534	192.108
42.483	0.144732	192.285
42.434	0.145242	192.08
42.386	0.145322	191.855
42.343	0.146295	192.23
42.295	0.14821	192.469
42.247	0.148497	192.51
42.204	0.14802	191.968
42.174	0.146834	191.309
42.138	0.14667	190.536
42.095	0.147188	190.448
42.041	0.146857	191.779
41.999	0.146467	192.802
41.999	0.146295	193.284
42.029	0.147272	193.335
42.09	0.147367	193.286
42.162	0.147478	192.835
42.247	0.147364	192.1
42.338	0.147451	191.851
42.41	0.146345	192.24
42.441	0.144674	192.859
42.453	0.144159	193.345
42.447	0.143564	193.573
42.453	0.143595	193.635
42.441	0.142198	193.298
42.423	0.139966	192.986
42.417	0.139429	193.201
42.393	0.140486	193.805
42.356	0.140669	194.208
42.302	0.141374	194.169
42.26	0.141107	193.645
42.193	0.141753	191.966
42.151	0.142585	191.025
42.114	0.143248	190.872
42.102	0.142962	191.263
42.096	0.142466	191.617
42.078	0.143313	191.893
42.084	0.144064	192.031
42.09	0.144786	191.879
42.121	0.145647	191.339
42.151	0.14562	190.756
42.187	0.146319	190.236
42.248	0.146663	190.045
42.309	0.147201	190.05
42.369	0.147643	190.143
42.405	0.148036	190.585
42.436	0.148196	190.7
42.442	0.147273	190.583
42.436	0.148043	190.663
42.424	0.147707	190.869
42.4	0.14778	191.155
42.381	0.1472	191.041
42.339	0.146406	191.198
42.297	0.146315	191.33
42.273	0.145892	191.29
42.212	0.145769	190.918
42.164	0.145208	190.811
42.115	0.144853	190.733
42.073	0.143862	190.841
42.073	0.1434	190.892
42.085	0.143774	190.737
42.14	0.143168	190.511
42.194	0.143156	190.474
42.261	0.14287	190.398
42.321	0.142642	190.594
42.37	0.142523	190.587
42.388	0.142344	190.393
42.394	0.143065	190.393
42.382	0.143671	190.554
42.346	0.143343	190.836
42.291	0.143049	191.092
42.225	0.142839	191.364
42.182	0.142644	191.6
42.17	0.141836	192.155
42.17	0.141977	192.038
42.201	0.142877	191.902
42.255	0.143442	191.816
42.304	0.144354	191.582
42.358	0.144468	191.452
42.407	0.144094	191.396
42.431	0.143381	191.673
42.431	0.143454	192.525
42.389	0.145761	193.434
42.316	0.147089	194.05
42.219	0.147073	193.921
42.128	0.146955	193.351
42.05	0.14686	193.01
42.001	0.146009	192.869
42.001	0.145144	192.744
42.05	0.145472	192.511
42.116	0.145677	192.059
42.225	0.1458	191.612
42.328	0.146124	191.078
42.431	0.146604	190.438
42.516	0.146364	190.478
42.553	0.145662	191.052
42.571	0.145063	191.573
42.535	0.144269	192.185
42.474	0.143926	192.601
42.389	0.145543	192.885
42.268	0.148775	192.803
42.159	0.149332	192.171
42.069	0.147417	191.166
42.02	0.145559	190.313
42.008	0.145406	189.827
42.032	0.145043	189.857
42.087	0.145074	190.133
42.172	0.145436	190.173
42.238	0.144922	190.077
42.305	0.144361	190.146
42.341	0.143552	190.678
42.36	0.143804	191.055
42.384	0.143114	191.312
42.372	0.142618	191.384
42.335	0.142561	191.6
42.311	0.142572	191.413
42.287	0.142698	191.12
42.251	0.142538	190.715
42.245	0.143152	190.475
42.257	0.141603	190.516
42.251	0.138815	191.125
42.269	0.138273	191.683
42.275	0.137896	191.838
42.293	0.138937	191.897
42.281	0.139658	192.012
42.275	0.139868	191.98
42.257	0.139593	191.737
42.257	0.13944	191.572
42.251	0.140425	191.746
42.276	0.141172	192.066
42.288	0.141965	192.123
42.33	0.142183	192.565
42.348	0.142072	192.653
42.354	0.14253	192.644
42.324	0.142847	192.248
42.252	0.143209	191.959
42.191	0.143625	191.842
42.118	0.143854	191.815
42.064	0.144091	191.65
42.04	0.144659	191.46
42.064	0.144481	191.375
42.106	0.144286	191.041
42.173	0.144763	190.927
42.258	0.143607	191.041
42.337	0.142535	191.344
42.403	0.142318	192.047
42.464	0.142261	192.901
42.506	0.141647	193.51
42.513	0.140869	193.417
42.507	0.140282	192.957
42.464	0.139961	192.494
42.41	0.140812	192.072
42.343	0.141158	192.362
42.271	0.141925	192.229
42.222	0.142032	192.12
42.174	0.142077	192.05
42.132	0.142096	192.068
42.119	0.141879	192.494
42.107	0.141516	193.377
42.095	0.141577	193.984
42.083	0.143485	193.542
42.089	0.144812	193.098
42.114	0.14487	193.091
42.132	0.144877	193.198
42.174	0.145167	193.077
42.193	0.145819	192.461
42.229	0.146323	191.571
42.271	0.146689	190.828
42.32	0.146799	190.647
42.38	0.146773	191.316
42.447	0.147551	191.966
42.502	0.146148	192.147
42.532	0.146346	191.934
42.532	0.145919	192.228
42.508	0.145751	192.44
42.423	0.145072	192.516
42.332	0.144396	192.558
42.223	0.144618	192.388
42.139	0.144934	191.642
42.078	0.1444	190.914
42.036	0.144664	190.789
42.024	0.144538	191.039
42.036	0.144362	191.159
42.084	0.145743	191.102
42.121	0.14612	191.045
42.181	0.14614	190.975
42.254	0.145929	191.217
42.302	0.145628	191.617
42.327	0.146352	192.266
42.345	0.146864	191.768
42.345	0.146784	191.098
42.351	0.147348	190.574
42.327	0.147622	190.179
42.303	0.147676	190.225
42.278	0.147897	191.004
42.279	0.14887	191.176
42.279	0.149572	191.027
42.285	0.150172	190.608
42.291	0.149809	190.608
42.291	0.150102	191.263
42.285	0.148229	191.315
42.285	0.147852	191.21
42.243	0.147619	191.165
42.237	0.146868	191.371
42.231	0.146998	191.524
42.206	0.147196	191.627
42.237	0.147932	191.605
42.267	0.148291	191.715
42.291	0.147864	191.087
42.322	0.147707	190.911
42.334	0.147318	190.988
42.316	0.147826	191.066
42.286	0.147376	191.405
42.243	0.147052	191.26
42.195	0.147295	190.775
42.153	0.14749	190.983
42.11	0.146906	191.238
42.086	0.145945	191.496
42.08	0.145682	191.484
42.098	0.145003	190.594
42.165	0.145259	190.133
42.238	0.144866	190.126
42.335	0.145346	190.295
42.413	0.145208	190.651
42.468	0.144697	191.17
42.504	0.144575	191.883
42.516	0.144502	192.273
42.492	0.14459	192.105
42.444	0.144457	192.111
42.389	0.144781	192.058
42.292	0.145262	192.081
42.208	0.143987	192.089
42.117	0.143976	191.955
42.026	0.144949	192.309
41.948	0.145284	192.74
41.917	0.14456	192.986
41.948	0.144853	192.79
41.978	0.144918	192.452
42.045	0.145009	192.15
42.148	0.145345	192.591
42.245	0.144994	193.9
42.317	0.144784	194.47
42.366	0.144353	194.55
42.372	0.145135	194.07
42.336	0.145513	193.247
42.281	0.145814	192.333
42.221	0.146486	191.81
42.166	0.146779	191.873
42.1	0.146886	192.566
42.045	0.146402	193.56
41.991	0.145498	193.943
41.949	0.145937	193.888
41.936	0.146871	193.623
41.93	0.146066	193.133
41.936	0.145506	192.633
41.924	0.145483	192.294
41.925	0.145392	192.635
41.931	0.144843	193.234
41.937	0.145453	193.898
41.961	0.14585	193.915
41.985	0.146735	192.821
41.998	0.148562	192.278
42.04	0.150988	192.635
42.083	0.150473	192.994
42.137	0.150217	193.543
42.149	0.149974	193.964
42.167	0.149562	194.298
42.168	0.149512	194.663
42.149	0.149306	194.835
42.107	0.149348	194.607
42.059	0.149859	194.341
41.992	0.150194	194.329
41.92	0.149119	194.407
41.853	0.152636	194.516
41.799	0.15341	194.767
41.787	0.153818	195.069
41.787	0.153242	195.193
41.811	0.154154	194.783
41.866	0.154054	194.083
41.914	0.153223	193.754
41.962	0.152647	193.937
42.011	0.150861	194.476
42.029	0.147974	194.506
42.066	0.148184	194.55
42.084	0.148073	194.648
42.096	0.148031	194.964
42.096	0.147589	195.275
42.09	0.147425	194.855
42.066	0.14794	194.149
42.024	0.147879	194.027
41.963	0.14757	194.862
41.896	0.14704	195.993
41.842	0.147136	196.106
41.8	0.143263	195.658
41.782	0.141939	194.81
41.794	0.141684	194.079
41.83	0.141791	193.441
41.891	0.141177	193.354
41.97	0.140616	193.694
42.018	0.140853	194.357
42.042	0.140861	195.143
42.043	0.141746	195.013
42.043	0.142432	194.821
42.024	0.141921	194.748
41.988	0.141707	194.419
41.97	0.141505	194.165
41.94	0.140967	194.041
41.922	0.140353	193.986
41.916	0.140295	193.746
41.922	0.140295	193.102
41.946	0.140346	192.057
41.964	0.140231	190.933
41.97	0.140162	191.034
41.995	0.140688	192.082
41.995	0.141158	193.205
41.989	0.14115	193.872
41.989	0.141345	194.311
41.964	0.14141	194.879
41.934	0.142169	195.229
41.886	0.142898	195.048
41.85	0.142424	194.314
41.838	0.141047	193.692
41.844	0.140459	192.959
41.862	0.140189	192.526
41.898	0.140258	193.506
41.935	0.139914	194.039
41.971	0.14049	193.833
42.007	0.140758	193.748
42.026	0.139941	193.898
42.062	0.139613	194.297
42.074	0.139613	195.327
42.093	0.13957	196.075
42.074	0.139906	196.465
42.044	0.139777	196.025
42.002	0.139403	195.467
41.948	0.139322	195.359
41.875	0.140112	195.367
41.821	0.140543	195.004
41.808	0.139429	194.462
41.796	0.138917	193.937
41.803	0.138776	193.935
41.833	0.138795	194.194
41.863	0.138948	194.756
41.894	0.138784	195.273
41.942	0.139341	194.589
41.978	0.139386	193.997
42.015	0.138745	193.98
42.045	0.138589	194.389
42.063	0.138909	194.79
42.069	0.138871	194.643
42.063	0.138505	193.673
42.033	0.138295	192.992
41.985	0.137727	192.44
41.949	0.136983	192.269
41.906	0.136765	192.088
41.888	0.136498	191.847
41.888	0.135662	191.736
41.895	0.1348	192.215
41.913	0.13461	192.808
41.931	0.134141	193.435
41.961	0.134698	193.756
41.98	0.134714	194.023
41.974	0.134336	193.777
41.98	0.134538	193.398
41.962	0.13466	193.021
41.932	0.135645	192.819
41.901	0.137079	192.961
41.883	0.137457	192.829
41.871	0.137544	192.623
41.865	0.137689	192.732
41.877	0.137812	192.959
41.895	0.137628	193.026
41.932	0.137896	193.131
41.95	0.138494	193.505
41.974	0.138766	193.871
41.987	0.138907	194
41.987	0.138923	193.883
41.993	0.138823	193.347
41.999	0.139074	193.008
42.011	0.139734	192.933
42.035	0.139521	192.794
42.041	0.139307	192.797
42.035	0.139376	193
42.011	0.139063	193.236
41.987	0.138281	193.74
41.939	0.137666	194.243
41.896	0.138574	194.226
41.848	0.138223	193.81
41.818	0.138597	193.214
41.83	0.138776	192.971
41.848	0.138792	193.113
41.879	0.139536	193.58
41.909	0.140123	193.626
41.951	0.140372	193.186
41.982	0.140562	192.974
41.982	0.141066	193.284
41.976	0.141878	193.503
41.976	0.142668	193.696
41.964	0.14332	193.612
41.97	0.143267	193.442
41.988	0.143152	193.983
42	0.14382	194.417
42.001	0.144282	194.647
42.001	0.144599	194.154
41.983	0.144633	193.423
41.952	0.144328	193.117
41.91	0.142516	193.401
41.874	0.142631	194.381
41.88	0.141906	194.627
41.892	0.141944	194.344
41.941	0.142245	193.795
41.983	0.142452	193.309
42.007	0.142085	194.307
42.032	0.14165	195.359
42.038	0.141596	196.537
42.007	0.140951	196.257
41.971	0.141321	195.75
41.911	0.142699	195.304
41.85	0.142115	195.446
41.808	0.141791	195.499
41.784	0.14218	195.038
41.772	0.142508	194.981
41.796	0.142237	195.034
41.832	0.142111	195.395
41.893	0.14213	195.627
41.966	0.142237	195.375
42.057	0.142703	194.743
42.129	0.143595	194.326
42.172	0.144492	194.931
42.172	0.145034	195.615
42.124	0.146228	196.211
42.081	0.146255	196.942
42.009	0.146518	196.273
41.924	0.146235	195.397
41.858	0.145946	194.409
41.791	0.145748	194.53
41.761	0.144732	194.624
41.755	0.143676	194.436
41.785	0.143691	193.899
41.846	0.144904	193.393
41.906	0.144584	192.825
41.979	0.144118	192.394
42.027	0.145071	192.6
42.04	0.145495	193.139
42.046	0.146231	193.719
42.028	0.146968	193.95
41.985	0.146456	193.998
41.955	0.145556	193.741
41.907	0.144502	193.699
41.864	0.143801	193.978
41.834	0.142122	193.986
41.828	0.141436	193.1
41.828	0.14068	192.358
41.859	0.141218	192.056
41.913	0.14195	192.051
41.98	0.14189	192.6
42.04	0.141436	193.157
42.083	0.140589	193.914
42.107	0.140231	194.463
42.126	0.138682	194.934
42.113	0.138808	195.465
42.071	0.138812	195.618
42.017	0.137648	194.731
41.968	0.137526	193.877
41.92	0.137572	193.438
41.866	0.136961	193.764
41.823	0.136995	193.994
41.805	0.136946	193.671
41.787	0.137438	193.068
41.793	0.137438	192.713
41.812	0.138155	193.143
41.848	0.139108	193.911
41.86	0.139235	194.681
41.897	0.139047	194.891
41.915	0.139124	194.429
41.939	0.139383	193.707
41.957	0.139616	193.624
41.994	0.140047	193.796
42.036	0.140444	193.705
42.085	0.141104	193.459
42.097	0.141478	193.221
42.134	0.141619	192.91
42.146	0.142287	193.61
42.134	0.142085	194.574
42.085	0.141962	195.464
42.019	0.142806	196.091
41.934	0.142825	196.107
41.843	0.142378	196.054
41.765	0.142196	195.717
41.704	0.142374	195.151
41.686	0.141997	194.147
41.704	0.14136	192.917
41.765	0.141501	192.003
41.844	0.141753	191.94
41.935	0.141184	192.52
42.032	0.141158	193.097
42.123	0.141425	193.538
42.165	0.141978	193.504
42.177	0.142726	193.632
42.165	0.14292	193.667
42.117	0.142508	193.671
42.032	0.14273	193.589
41.935	0.142085	193.216
41.863	0.141864	192.462
41.802	0.141108	191.327
41.766	0.140081	190.151
41.772	0.139551	190.073
41.814	0.140527	190.799
41.875	0.141264	191.316
41.954	0.141424	191.542
42.039	0.141474	191.719
42.087	0.143076	192.425
42.123	0.143702	193.579
42.118	0.143412	194.421
42.094	0.143824	194.444
42.057	0.143652	193.809
41.985	0.143748	193.026
41.906	0.143431	192.499
41.821	0.142405	192.633
41.749	0.14163	193.018
41.725	0.141703	193.445
41.701	0.141592	193.703
41.713	0.142424	193.161
41.773	0.142672	192.622
41.852	0.143122	192.338
41.949	0.14337	192.428
42.064	0.144538	193.071
42.143	0.1444	193.614
42.222	0.144156	194.983
42.228	0.14392	195.596
42.216	0.143885	195.739
42.162	0.142054	195.343
42.059	0.141703	194.202
41.956	0.141535	193.542
41.847	0.140768	193.786
41.762	0.140574	194.668
41.726	0.139971	195.316
41.72	0.139281	195.394
41.75	0.139776	194.713
41.799	0.140352	193.951
41.872	0.139925	193.299
41.932	0.139646	193.476
41.987	0.139646	194.638
41.999	0.140379	196.179
41.981	0.140253	197.481
41.969	0.139986	197.654
41.945	0.138735	196.853
41.927	0.1383	195.756
41.903	0.137957	194.15
41.891	0.137651	193.423
41.909	0.137293	193.431
41.939	0.137465	193.54
41.976	0.13737	193.853
42.018	0.137907	193.621
42.055	0.139322	193.065
42.073	0.139609	192.453
42.079	0.140086	192.22
42.049	0.139922	192.476
42	0.140174	193.286
41.946	0.140033	194.364
41.91	0.141104	195.315
41.861	0.140834	195.449
41.819	0.140705	194.759
41.789	0.140269	193.352
41.771	0.140514	191.671
41.771	0.140773	190.983
41.783	0.141139	190.952
41.813	0.141406	190.983
41.856	0.141978	191.058
41.916	0.142593	191.512
41.947	0.143165	191.645
41.995	0.143458	192.334
42.038	0.143347	192.91
42.068	0.142714	193.827
42.08	0.142207	194.56
42.086	0.142569	195.213
42.092	0.142253	195.506
42.086	0.142749	195.152
42.038	0.142207	194.297
42.008	0.142833	193.287
41.941	0.142311	192.292
41.869	0.142696	191.334
41.796	0.14212	190.879
41.766	0.141719	191.16
41.742	0.141543	192.166
41.748	0.141197	193.051
41.791	0.141109	193.362
41.845	0.141037	193.685
41.912	0.140296	194.041
41.961	0.139419	194.079
42.009	0.139549	194.238
42.027	0.139793	194.402
42.04	0.140437	194.722
42.052	0.140597	194.275
42.034	0.140044	193.58
41.997	0.139644	192.605
41.949	0.140185	192.16
41.913	0.140002	192.042
41.871	0.139903	192.178
41.834	0.139212	192.188
41.852	0.138705	192.133
41.871	0.138442	192.238
41.901	0.13824	192.527
41.95	0.138945	193.016
41.98	0.138923	193.185
41.998	0.138853	193.54
42.004	0.139422	193.701
42.005	0.13941	193.804
41.987	0.139791	194.052
41.938	0.140036	194
41.902	0.139669	193.643
41.89	0.13875	192.893
41.872	0.137743	191.872
41.854	0.137113	191.275
41.884	0.136454	191.098
41.908	0.13627	191.466
41.921	0.135385	191.707
41.939	0.135419	191.964
41.951	0.135652	191.99
41.957	0.135221	192.133
41.969	0.135454	192.595
41.97	0.136327	194.028
41.97	0.137453	194.667
41.97	0.137228	194.587
41.946	0.137289	194.035
41.934	0.137319	193.107
41.909	0.136427	192.769
41.891	0.13611	193.071
41.885	0.135572	193.315
41.867	0.135759	193.279
41.88	0.135587	192.99
41.898	0.135801	192.799
41.934	0.135602	192.571
41.995	0.13629	192.752
42.031	0.136622	192.709
42.061	0.136679	192.397
42.068	0.137149	192.049
42.056	0.137518	192.588
42.019	0.137404	192.952
41.989	0.1379	193.228
41.929	0.137759	193.47
41.874	0.137293	192.969
41.808	0.136667	192.744
41.765	0.1359	192.424
41.753	0.135656	192.303
41.772	0.135138	192.199
41.802	0.135314	192.165
41.869	0.135832	191.865
41.923	0.135581	191.481
41.984	0.1352	191.361
42.032	0.134982	191.717
42.069	0.13486	192.006
42.087	0.135062	192.378
42.111	0.134757	192.276
42.105	0.134871	192.457
42.081	0.135233	192.513
42.051	0.135508	192.503
41.997	0.135046	191.988
41.954	0.135351	191.988
41.894	0.135114	192.278
41.852	0.135915	192.436
41.815	0.136072	192.322
41.803	0.136728	192.341
41.791	0.137861	192.264
41.797	0.137976	192.261
41.816	0.139593	192.448
41.828	0.140264	192.49
41.864	0.139944	192
41.931	0.140928	191.534
41.967	0.141931	191.346
42.016	0.143186	191.53
42.064	0.144758	191.948
42.107	0.145299	192.113
42.131	0.145277	192.123
42.144	0.145936	191.956
42.144	0.145723	192.247
42.113	0.145677	192.574
42.047	0.146311	193.07
41.956	0.146409	193.574
41.86	0.146993	193.977
41.751	0.146707	193.615
41.672	0.145883	192.996
41.636	0.145292	192.153
41.672	0.144541	191.482
41.721	0.144514	191.143
41.836	0.143336	191.046
41.963	0.142858	191.09
42.072	0.142649	191.659
42.157	0.142347	192.825
42.2	0.142198	193.811
42.194	0.141149	193.881
42.164	0.140002	193.764
42.079	0.140268	193.494
42	0.140822	193.199
41.928	0.140543	193.089
41.849	0.14091	192.676
41.795	0.141097	192.223
41.765	0.140922	191.528
41.765	0.140712	190.832
41.789	0.139869	190.236
41.813	0.139396	190.187
41.88	0.139575	190.504
41.916	0.139185	191.238
41.965	0.13888	192.208
42.001	0.139224	193.276
42.032	0.139647	193.615
42.05	0.139605	193.416
42.062	0.14012	192.982
42.086	0.140436	192.004
42.074	0.140647	191.012
42.044	0.143378	190.738
42.008	0.143863	190.598
41.947	0.143691	190.989
41.905	0.143965	191.28
41.851	0.143797	191.297
41.827	0.143847	191.43
41.809	0.143698	191.569
41.803	0.144205	191.646
41.797	0.14522	191.616
41.815	0.146254	191.553
41.827	0.146265	192.007
41.845	0.146472	192.477
41.888	0.146728	192.537
41.924	0.147029	192.312
41.972	0.14661	191.79
42.021	0.146385	191.514
42.057	0.146381	191.579
42.082	0.146641	191.98
42.076	0.146412	192.052
42.058	0.145802	191.93
42.021	0.143757	191.623
41.991	0.14386	191.383
41.955	0.144115	191.154
41.931	0.144066	191.423
41.913	0.144577	192.182
41.895	0.145203	192.919
41.877	0.14608	193.596
41.865	0.14547	194.07
41.853	0.144771	194.075
41.829	0.144432	193.704
41.829	0.145103	192.906
41.829	0.146248	192.055
41.847	0.147262	191.486
41.865	0.147552	191.291
41.902	0.147708	191.356
41.944	0.147708	191.499
41.981	0.147716	191.792
42.005	0.147601	192.09
42.011	0.147579	192.917
42.018	0.148688	194.089
42.006	0.149627	195.024
41.987	0.149143	195.181
41.963	0.148834	195.181
41.927	0.148414	195.156
41.903	0.147552	194.638
41.885	0.146728	193.888
41.879	0.145511	192.794
41.909	0.145827	191.873
41.934	0.146087	191.511
41.97	0.146232	191.518
41.988	0.14598	191.913
41.994	0.145229	192.652
42	0.144347	193.572
41.964	0.144031	194.378
41.934	0.14429	194.634
41.886	0.144076	194.564
41.856	0.144977	194.19
41.85	0.144645	193.451
41.862	0.145637	192.888
41.874	0.144611	192.165
41.892	0.143569	191.526
41.911	0.143683	191.56
41.905	0.143398	191.713
41.899	0.142783	191.66
41.899	0.142917	191.952
41.911	0.142806	192.132
41.923	0.142676	192.409
41.948	0.142253	192.833
41.972	0.141452	193.264
41.99	0.141329	193.546
42.021	0.14102	193.525
42.051	0.141059	192.992
42.075	0.141181	192.319
42.075	0.142302	191.891
42.063	0.142855	192.229
42.033	0.143393	193.429
41.985	0.142886	194.379
41.924	0.14342	195.015
41.864	0.142607	194.488
41.816	0.142427	193.821
41.755	0.141897	193.447
41.743	0.141741	193.449
41.737	0.141824	193.796
41.774	0.142126	193.875
41.822	0.141947	193.601
41.871	0.14173	193.427
41.937	0.1416	193.887
41.998	0.141169	194.422
42.052	0.140872	194.7
42.083	0.140024	194.889
42.101	0.139701	194.901
42.095	0.139048	194.921
42.077	0.138632	194.966
42.053	0.137304	194.713
42.023	0.136221	194.106
41.986	0.135985	193.397
41.944	0.135412	192.899
41.92	0.134821	192.587
41.902	0.134425	192.918
41.89	0.134218	193.213
41.878	0.134356	193.239
41.878	0.133966	193.032
41.86	0.133753	192.745
41.854	0.133913	192.806
41.836	0.134153	192.774
41.83	0.135404	192.767
41.854	0.136404	192.381
41.873	0.137246	192.139
41.903	0.137601	192.154
41.94	0.139302	192.134
41.97	0.140733	191.927
41.988	0.141854	191.862
42	0.142141	191.745
42.013	0.142629	191.714
42.007	0.142751	191.674
42.013	0.142457	191.315
41.989	0.142995	191.222
41.959	0.143022	191.543
41.947	0.142915	191.738
41.953	0.14438	192.175
41.977	0.144754	193.012
42.032	0.144967	193.744
42.086	0.145677	193.621
42.105	0.145181	193.034
42.068	0.14488	192.551
42.008	0.143545	192.083
41.917	0.142649	191.946
41.814	0.142	191.875
41.742	0.141791	192.308
41.681	0.140635	192.489
41.663	0.139647	192.7
41.7	0.138476	193.204
41.766	0.139037	193.697
41.869	0.138991	194.146
41.966	0.139812	194.458
42.045	0.139892	194.556
42.082	0.139285	194.38
42.1	0.138763	193.791
42.064	0.138633	193.153
42.009	0.137683	192.546
41.979	0.137641	191.782
41.961	0.138377	191.284
41.979	0.137931	191.69
41.997	0.13869	192.982
42.046	0.13938	194.364
42.107	0.1398	195.12
42.119	0.140197	195.392
42.089	0.14054	195.337
42.016	0.14017	194.48
41.925	0.140032	193.807
41.835	0.13962	193.422
41.744	0.139696	192.744
41.677	0.138449	192.136
41.647	0.138551	191.744
41.672	0.138506	191.906
41.732	0.138875	192.123
41.811	0.139829	192.392
41.926	0.140347	192.936
42.023	0.140401	193.392
42.096	0.139508	193.683
42.132	0.138665	194.006
42.126	0.13799	194.25
42.096	0.137674	193.868
42.048	0.137311	192.779
41.982	0.137192	191.647
41.921	0.136948	191.213
41.903	0.136418	191.134
41.885	0.136712	191.123
41.897	0.137765	191.583
41.922	0.138436	192.191
41.934	0.139165	192.739
41.946	0.139333	192.982
41.94	0.139398	193.136
41.916	0.139081	193.458
41.886	0.138784	192.888
41.855	0.13854	192.042
41.825	0.137869	191.343
41.825	0.138064	190.671
41.843	0.138521	190.807
41.892	0.139769	191.547
41.971	0.140486	192.03
42.013	0.140726	192.321
42.068	0.141661	192.708
42.086	0.146006	192.994
42.08	0.146182	193.028
42.026	0.146212	192.854
41.941	0.14699	192.458
41.863	0.146834	192.027
41.802	0.14641	191.341
41.766	0.146281	190.841
41.76	0.145751	190.643
41.791	0.145755	191.758
41.851	0.146052	193.232
41.93	0.146438	193.845
41.979	0.14648	193.96
42.039	0.146792	194.142
42.064	0.14709	193.953
42.064	0.148909	193.587
42.021	0.148971	193.115
41.973	0.148616	192.298
41.913	0.148764	191.62
41.864	0.14823	191.248
41.816	0.147913	191.369
41.828	0.143309	191.834
41.852	0.143221	192.504
41.889	0.143762	193.144
41.949	0.143416	193.572
42.004	0.143065	193.87
42.034	0.143106	194.26
42.034	0.1425	194.478
41.998	0.142393	194.627
41.932	0.142534	193.252
41.884	0.14311	191.613
41.835	0.143483	190.639
41.805	0.143243	190.801
41.817	0.142889	191.407
41.848	0.142854	192.493
41.896	0.141233	193.748
41.945	0.141061	194.106
41.993	0.14089	193.985
42.018	0.140428	193.832
42.018	0.140638	193.557
42.006	0.139765	193.227
41.957	0.140077	192.955
41.909	0.139814	193.072
41.873	0.13997	193.002
41.861	0.139902	193.289
41.867	0.139799	193.224
41.861	0.139963	192.785
41.891	0.13984	192.337
41.916	0.139775	191.837
41.958	0.139585	192.254
41.995	0.138921	192.435
41.983	0.137865	192.497
41.989	0.13741	192.969
41.953	0.138033	193.243
41.916	0.137723	193.167
41.886	0.137182	192.973
41.856	0.136945	192.935
41.844	0.136423	192.989
41.844	0.136732	193.07
41.862	0.136644	192.898
41.893	0.136579	192.644
41.935	0.136099	192.249
41.966	0.135645	191.585
41.99	0.134691	191.45
41.996	0.134023	191.477
41.978	0.133939	191.586
41.966	0.133295	191.954
41.972	0.134085	192.526
41.978	0.13423	193.252
41.972	0.133745	193.565
41.966	0.133471	193.954
41.961	0.133265	194.397
41.936	0.133139	193.915
41.894	0.132407	193.008
41.87	0.132716	192.18
41.852	0.132723	191.413
41.852	0.132461	191.397
41.87	0.132731	191.427
41.889	0.132765	191.56
41.901	0.133048	191.88
41.931	0.134238	192.096
41.956	0.135124	192.713
41.968	0.135753	193.742
41.962	0.136298	194.468
41.95	0.136779	194.745
41.908	0.13663	194.868
41.883	0.136645	194.628
41.871	0.135859	193.913
41.872	0.135673	192.957
41.884	0.136279	192.333
41.908	0.136707	191.647
41.957	0.137397	191.062
42.011	0.137988	191.3
42.066	0.138534	192.471
42.108	0.138472	193.296
42.133	0.138786	193.97
42.121	0.139304	194.237
42.085	0.139685	194.688
42.03	0.13948	194.601
41.921	0.1398	194.034
41.831	0.139087	193.525
41.734	0.138427	192.967
41.637	0.137881	192.222
41.582	0.137366	191.14
41.564	0.137534	190.407
41.613	0.137411	190.428
41.71	0.138255	190.833
41.849	0.138049	191.74
42.013	0.13882	192.453
42.152	0.138698	193.161
42.255	0.138282	193.919
42.316	0.137549	194.562
42.292	0.136763	194.222
42.225	0.135931	193.455
42.135	0.135313	193.041
42.002	0.134824	192.325
41.887	0.134459	191.728
41.778	0.134058	191.304
41.711	0.133863	191.483
41.675	0.133165	191.792
41.693	0.134443	192.1
41.736	0.134348	192.259
41.79	0.13513	192.473
41.851	0.13503	193.166
41.888	0.1345	193.624
41.918	0.134912	193.541
41.942	0.133954	193.306
41.948	0.134469	192.963
41.942	0.133531	192.987
41.943	0.132993	192.775
41.955	0.133054	192.759
41.955	0.133195	192.366
41.967	0.133986	192.116
41.961	0.134417	191.784
41.955	0.134359	191.495
41.937	0.134123	191.72
41.907	0.133905	192.174
41.883	0.134039	192.935
41.865	0.133917	193.175
41.865	0.133642	193.141
41.853	0.132726	193.114
41.871	0.133256	192.969
41.872	0.132806	192.799
41.896	0.133848	192.958
41.89	0.134092	192.601
41.884	0.133798	192.48
41.866	0.134435	192.446
41.86	0.133981	192.35
41.836	0.134053	192.279
41.83	0.134217	192.087
41.836	0.134149	191.754
41.854	0.134287	191.808
41.891	0.13373	192.361
41.915	0.133424	193.436
41.964	0.13331	194.752
42	0.133394	194.983
42.012	0.133554	194.565
42.012	0.133691	193.645
41.982	0.13349	193.153
41.952	0.133822	193.593
41.91	0.132974	193.971
41.867	0.132582	193.971
41.837	0.132842	193.651
41.819	0.131632	193.113
41.813	0.13193	193.56
41.801	0.132148	194.294
41.807	0.131819	194.462
41.82	0.131766	194.382
41.832	0.131797	193.954
41.856	0.132037	193.597
41.875	0.132025	193.53
41.887	0.132018	193.319
41.911	0.131945	193.117
41.923	0.13285	192.603
41.948	0.13333	191.864
41.966	0.13346	192.311
41.966	0.13394	193.016
41.984	0.13351	193.633
41.984	0.133933	194.128
41.978	0.133532	193.877
41.948	0.133815	193.2
41.912	0.133605	192.876
41.894	0.133257	192.734
41.882	0.134398	192.805
41.87	0.134421	192.827
41.864	0.13505	192.687
41.876	0.13587	193.141
41.888	0.135993	193.335
41.895	0.135711	193.452
[truncated: 1,769 more rows]

## Sheet: Fig1C
Depth	HLI	HLII	LLII	LLIV	LLI	LLVII	Syn
10	0	0.818686	0	0	0	0	0.181314
25	0.149755	0.368352	0	0	0	0	0.481892
50	0.863771	0.0113748	0	0	0.0802508	0	0.0446037
65	0.846649	0.0028093	0	0	0.126569	0	0.0239727
100	0.857733	0.00201097	0	0	0.135503	0	0.0047532
115	0.57306	0.0040134	0	0	0.418641	0	0.00428616
125	0.26507	0.00792234	0.00259903	0.000156568	0.722969	0	0.00128386
137	0.010432	0.00562321	0.0653455	0.00558443	0.896882	0.0161328	0
150	0.00252101	0.00136555	0.118382	0.0165441	0.811397	0.0497899	0

## Sheet: Fig1D
chl_fl	depth
465.65	10m
565.73	10m
442.02	10m
610.21	10m
341.94	10m
664.42	10m
500.4	10m
468.43	10m
325.26	10m
546.27	10m
429.51	10m
537.93	10m
556	10m
468.43	10m
553.22	10m
508.74	10m
519.86	10m
483.72	10m
490.67	10m
468.43	10m
430.9	10m
635.23	10m
564.34	10m
593.53	10m
350.28	10m
422.56	10m
450.36	10m
568.51	10m
511.52	10m
618.55	10m
530.98	10m
464.26	10m
529.59	10m
376.69	10m
423.95	10m
479.55	10m
471.21	10m
503.18	10m
453.14	10m
307.19	10m
385.03	10m
428.12	10m
525.42	10m
628.28	10m
429.51	10m
653.3	10m
546.27	10m
473.99	10m
508.74	10m
483.72	10m
455.92	10m
530.98	10m
603.26	10m
528.2	10m
475.38	10m
428.12	10m
348.89	10m
350.28	10m
471.21	10m
346.11	10m
632.45	10m
646.35	10m
487.89	10m
314.14	10m
479.55	10m
369.74	10m
667.2	10m
521.25	10m
524.03	10m
436.46	10m
332.21	10m
685.27	10m
644.96	10m
529.59	10m
421.17	10m
362.79	10m
490.67	10m
329.43	10m
426.73	10m
382.25	10m
432.29	10m
350.28	10m
511.52	10m
336.38	10m
333.6	10m
346.11	10m
528.2	10m
480.94	10m
471.21	10m
510.13	10m
582.41	10m
475.38	10m
468.43	10m
599.09	10m
575.46	10m
661.64	10m
512.91	10m
568.51	10m
539.32	10m
689.44	10m
483.72	10m
389.2	10m
476.77	10m
582.41	10m
309.97	10m
393.37	10m
550.44	10m
337.77	10m
397.54	10m
385.03	10m
447.58	10m
453.14	10m
439.24	10m
571.29	10m
465.65	10m
323.87	10m
728.36	10m
524.03	10m
678.32	10m
544.88	10m
468.43	10m
610.21	10m
500.4	10m
443.41	10m
326.65	10m
590.75	10m
393.37	10m
387.81	10m
376.69	10m
293.29	10m
679.71	10m
622.72	10m
585.19	10m
504.57	10m
444.8	10m
330.82	10m
355.84	10m
583.8	10m
512.91	10m
321.09	10m
632.45	10m
492.06	10m
379.47	10m
403.1	10m
368.35	10m
532.37	10m
510.13	10m
378.08	10m
343.33	10m
574.07	10m
442.02	10m
373.91	10m
562.95	10m
382.25	10m
357.23	10m
382.25	10m
510.13	10m
418.39	10m
410.05	10m
347.5	10m
651.91	10m
304.41	10m
346.11	10m
594.92	10m
600.48	10m
678.32	10m
296.07	15m
248.81	15m
389.2	15m
440.63	15m
286.34	15m
236.3	15m
298.85	15m
376.69	15m
221.01	15m
450.36	15m
341.94	15m
398.93	15m
219.62	15m
369.74	15m
243.25	15m
271.05	15m
290.51	15m
372.52	15m
340.55	15m
312.75	15m
219.62	15m
290.51	15m
208.5	15m
289.12	15m
244.64	15m
382.25	15m
391.98	15m
336.38	15m
257.15	15m
266.88	15m
365.57	15m
309.97	15m
247.42	15m
232.13	15m
289.12	15m
264.1	15m
340.55	15m
378.08	15m
309.97	15m
397.54	15m
250.2	15m
350.28	15m
248.81	15m
212.67	15m
237.69	15m
366.96	15m
366.96	15m
232.13	15m
312.75	15m
266.88	15m
489.28	15m
259.93	15m
423.95	15m
311.36	15m
237.69	15m
314.14	15m
232.13	15m
476.77	15m
252.98	15m
321.09	15m
243.25	15m
279.39	15m
248.81	15m
336.38	15m
275.22	15m
307.19	15m
257.15	15m
364.18	15m
258.54	15m
351.67	15m
268.27	15m
286.34	15m
492.06	15m
389.2	15m
398.93	15m
296.07	15m
252.98	15m
340.55	15m
278	15m
393.37	15m
330.82	15m
233.52	15m
304.41	15m
301.63	15m
247.42	15m
265.49	15m
401.71	15m
485.11	15m
218.23	15m
421.17	15m
291.9	15m
426.73	15m
226.57	15m
241.86	15m
286.34	15m
237.69	15m
258.54	15m
296.07	15m
328.04	15m
265.49	15m
400.32	15m
284.95	15m
257.15	15m
425.34	15m
247.42	15m
280.78	15m
254.37	15m
311.36	15m
240.47	15m
332.21	15m
385.03	15m
273.83	15m
373.91	15m
272.44	15m
483.72	15m
448.97	15m
293.29	15m
250.2	15m
385.03	15m
347.5	15m
261.32	15m
485.11	15m
216.84	15m
278	15m
397.54	15m
351.67	15m
321.09	15m
329.43	15m
293.29	15m
275.22	15m
291.9	15m
407.27	15m
333.6	15m
328.04	15m
237.69	15m
336.38	15m
380.86	15m
255.76	15m
229.35	15m
286.34	15m
400.32	15m
339.16	15m
214.06	15m
340.55	15m
279.39	15m
259.93	15m
283.56	15m
446.19	15m
314.14	15m
312.75	15m
230.74	15m
293.29	15m
278	15m
305.8	15m
273.83	15m
397.54	15m
428.12	15m
326.65	15m
265.49	15m
417	15m
232.13	15m
291.9	15m
354.45	15m
293.29	15m
429.51	15m
212.67	15m
284.95	15m
244.64	15m
269.66	15m
525.42	50m
283.56	50m
811.76	50m
296.07	50m
385.03	50m
565.73	50m
419.78	50m
693.61	50m
562.95	50m
678.32	50m
675.54	50m
293.29	50m
681.1	50m
304.41	50m
458.7	50m
319.7	50m
674.15	50m
282.17	50m
836.78	50m
353.06	50m
810.37	50m
597.7	50m
524.03	50m
653.3	50m
323.87	50m
553.22	50m
482.33	50m
308.58	50m
821.49	50m
764.5	50m
444.8	50m
396.15	50m
793.69	50m
254.37	50m
218.23	50m
847.9	50m
982.73	50m
511.52	50m
1149.53	50m
499.01	50m
738.09	50m
804.81	50m
672.76	50m
373.91	50m
747.82	50m
425.34	50m
824.27	50m
703.34	50m
465.65	50m
795.08	50m
460.09	50m
341.94	50m
279.39	50m
554.61	50m
479.55	50m
412.83	50m
339.16	50m
686.66	50m
800.64	50m
939.64	50m
497.62	50m
451.75	50m
475.38	50m
1018.87	50m
257.15	50m
450.36	50m
328.04	50m
895.16	50m
582.41	50m
860.41	50m
468.43	50m
334.99	50m
863.19	50m
761.72	50m
594.92	50m
596.31	50m
358.62	50m
266.88	50m
257.15	50m
298.85	50m
340.55	50m
936.86	50m
372.52	50m
385.03	50m
845.12	50m
476.77	50m
650.52	50m
353.06	50m
221.01	50m
558.78	50m
247.42	50m
448.97	50m
639.4	50m
596.31	50m
511.52	50m
305.8	50m
957.71	50m
246.03	50m
390.59	50m
405.88	50m
414.22	50m
401.71	50m
525.42	50m
561.56	50m
429.51	50m
853.46	50m
533.76	50m
323.87	50m
225.18	50m
265.49	50m
558.78	50m
429.51	50m
411.44	50m
1139.8	50m
635.23	50m
369.74	50m
1188.45	50m
365.57	50m
715.85	50m
593.53	50m
847.9	50m
733.92	50m
803.42	50m
294.68	50m
304.41	50m
514.3	50m
279.39	50m
232.13	50m
556	50m
525.42	50m
350.28	50m
286.34	50m
656.08	50m
710.29	50m
316.92	50m
265.49	50m
560.17	50m
1057.79	50m
554.61	50m
305.8	50m
403.1	50m
689.44	50m
347.5	50m
297.46	50m
386.42	50m
658.86	50m
578.24	50m
608.82	50m
802.03	50m
583.8	50m
497.62	50m
1124.51	50m
433.68	50m
578.24	50m
312.75	50m
846.51	50m
300.24	50m
635.23	50m
257.15	50m
920.18	50m
619.94	50m
596.31	50m
494.84	50m
489.28	50m
1021.65	50m
979.95	50m
941.03	50m
729.75	50m
544.88	50m
328.04	50m
457.31	50m
661.64	50m
651.91	50m
668.59	50m
262.71	50m
483.72	50m
421.17	50m
360.01	50m
471.21	50m
360.01	50m
334.99	50m
398.93	50m
316.92	50m
489.28	50m
593.53	50m
786.74	50m
247.42	50m
567.12	50m
453.14	50m
403.1	50m
357.23	50m
247.42	50m
391.98	50m
554.61	50m
522.64	50m
556	50m
478.16	50m
340.55	50m
968.83	50m
268.27	50m
387.81	50m
558.78	50m
323.87	50m
368.35	50m
904.89	50m
966.05	50m
692.22	50m
813.15	50m
775.62	50m
333.6	50m
257.15	50m
749.21	50m
429.51	50m
369.74	50m
350.28	50m
957.71	50m
669.98	50m
219.62	50m
803.42	50m
811.76	50m
468.43	50m
439.24	50m
629.67	50m
685.27	50m
711.68	50m
290.51	50m
316.92	50m
685.27	50m
361.4	50m
565.73	50m
928.52	50m
758.94	50m
404.49	50m
397.54	50m
553.22	50m
301.63	50m
429.51	50m
546.27	50m
982.73	50m
754.77	50m
501.79	50m
432.29	50m
271.05	50m
633.84	50m
472.6	50m
372.52	50m
329.43	50m
391.98	50m
472.6	50m
954.93	50m
608.82	50m
461.48	50m
681.1	50m
407.27	50m
590.75	50m
343.33	50m
549.05	50m
432.29	50m
608.82	50m
492.06	50m
442.02	50m
404.49	50m
998.02	50m
872.92	50m
385.03	50m
564.34	50m
592.14	50m
601.87	50m
336.38	50m
494.84	50m
592.14	50m
435.07	50m
368.35	50m
820.1	50m
259.93	50m
576.85	50m
643.57	50m
615.77	50m
771.45	50m
350.28	50m
462.87	50m
728.36	50m
778.4	50m
585.19	50m
615.77	50m
368.35	50m
579.63	50m
442.02	50m
278	50m
334.99	50m
410.05	50m
428.12	50m
1049.45	50m
483.72	50m
476.77	50m
632.45	50m
561.56	50m
750.6	50m
486.5	50m
280.78	50m
475.38	50m
742.26	50m
460.09	50m
500.4	50m
514.3	50m
407.27	50m
585.19	50m
674.15	50m
437.85	50m
608.82	50m
436.46	50m
579.63	50m
428.12	50m
733.92	50m
467.04	50m
276.61	50m
768.67	50m
710.29	50m
423.95	50m
369.74	50m
825.66	50m
385.03	50m
308.58	50m
490.67	50m
351.67	50m
685.27	50m
482.33	50m
676.93	50m
733.92	50m
467.04	50m
417	50m
732.53	50m
725.58	50m
688.05	50m
398.93	50m
521.25	50m
603.26	50m
562.95	50m
524.03	50m
767.28	50m
383.64	50m
1105.05	50m
435.07	50m
410.05	50m
405.88	50m
284.95	50m
906.28	50m
500.4	50m
496.23	50m
963.27	50m
567.12	50m
284.95	50m
344.72	50m
540.71	50m
661.64	50m
378.08	50m
756.16	50m
585.19	50m
750.6	50m
582.41	50m
704.73	50m
362.79	50m
628.28	50m
303.02	50m
503.18	50m
316.92	50m
279.39	50m
425.34	50m
631.06	50m
282.17	50m
529.59	50m
368.35	50m
774.23	50m
255.76	50m
378.08	50m
938.25	50m
366.96	50m
362.79	50m
561.56	50m
554.61	50m
321.09	50m
448.97	50m
394.76	50m
963.27	50m
339.16	50m
442.02	50m
403.1	50m
761.72	50m
368.35	50m
521.25	50m
351.67	50m
783.96	50m
368.35	50m
1010.53	50m
726.97	50m
461.48	50m
821.49	50m
533.76	50m
539.32	50m
308.58	50m
275.22	50m
453.14	50m
443.41	50m
576.85	50m
624.11	50m
230.74	50m
1039.72	50m
464.26	50m
348.89	50m
346.11	50m
932.69	50m
472.6	50m
703.34	50m
608.82	50m
672.76	50m
298.85	50m
783.96	50m
473.99	50m
532.37	50m
332.21	50m
400.32	50m
354.45	50m
453.14	50m
307.19	50m
421.17	50m
311.36	50m
482.33	50m
622.72	50m
372.52	50m
768.67	50m
375.3	50m
383.64	50m
378.08	50m
328.04	50m
720.02	50m
693.61	50m
394.76	50m
444.8	50m
971.61	50m
314.14	50m
519.86	50m
419.78	50m
341.94	50m
451.75	50m
618.55	50m
528.2	50m
397.54	50m
462.87	50m
305.8	50m
619.94	50m
271.05	50m
447.58	50m
599.09	50m
567.12	50m
308.58	50m
1086.98	50m
293.29	50m
443.41	50m
827.05	50m
1143.97	50m
817.32	50m
268.27	50m
941.03	50m
265.49	50m
586.58	50m
378.08	50m
300.24	50m
403.1	50m
357.23	50m
341.94	50m
341.94	50m
398.93	50m
346.11	50m
607.43	50m
461.48	50m
565.73	50m
410.05	50m
845.12	50m
353.06	50m
647.74	50m
394.76	50m
293.29	50m
296.07	50m
856.24	50m
493.45	50m
696.39	50m
625.5	50m
271.05	50m
929.91	50m
557.39	50m
500.4	50m
732.53	50m
941.03	50m
615.77	50m
569.9	50m
621.33	50m
818.71	50m
715.85	50m
797.86	50m
610.21	50m
832.61	50m
414.22	50m
485.11	50m
540.71	50m
446.19	50m
631.06	50m
530.98	50m
379.47	50m
443.41	50m
535.15	50m
423.95	50m
410.05	50m
214.06	50m
537.93	50m
390.59	50m
632.45	50m
455.92	50m
874.31	50m
407.27	50m
321.09	50m
400.32	50m
329.43	50m
1178.72	50m
372.52	50m
918.79	50m
676.93	50m
831.22	50m
733.92	50m
272.44	50m
360.01	50m
283.56	50m
810.37	50m
532.37	50m
765.89	50m
315.53	50m
376.69	50m
679.71	50m
429.51	50m
824.27	50m
372.52	50m
644.96	50m
362.79	50m
1241.27	50m
396.15	50m
556	50m
567.12	50m
499.01	50m
736.7	50m
415.61	50m
453.14	50m
364.18	50m
682.49	50m
455.92	50m
278	50m
443.41	50m
542.1	50m
578.24	50m
693.61	50m
414.22	50m
334.99	50m
430.9	50m
739.48	50m
259.93	50m
333.6	50m
512.91	50m
451.75	50m
318.31	50m
840.95	50m
576.85	50m
675.54	50m
685.27	50m
383.64	50m
497.62	50m
519.86	50m
344.72	50m
364.18	50m
361.4	50m
761.72	50m
348.89	50m
586.58	50m
325.26	50m
763.11	50m
576.85	50m
244.64	50m
970.22	50m
334.99	50m
487.89	50m
1210.69	50m
815.93	50m
656.08	50m
653.3	50m
596.31	50m
379.47	50m
511.52	50m
396.15	50m
432.29	50m
440.63	50m
486.5	50m
575.46	50m
675.54	50m
319.7	50m
221.01	50m
391.98	50m
366.96	50m
371.13	50m
770.06	50m
672.76	50m
282.17	50m
547.66	50m
703.34	50m
633.84	50m
717.24	50m
487.89	50m
916.01	50m
298.85	50m
544.88	50m
314.14	50m
337.77	50m
469.82	50m
437.85	50m
689.44	50m
291.9	50m
729.75	50m
433.68	50m
294.68	50m
297.46	50m
649.13	50m
569.9	50m
535.15	50m
398.93	50m
209.89	50m
458.7	50m
986.9	50m
608.82	50m
323.87	50m
353.06	50m
750.6	50m
672.76	50m
633.84	50m
910.45	50m
244.64	50m
539.32	50m
828.44	50m
262.71	50m
793.69	50m
417	50m
725.58	50m
664.42	50m
455.92	50m
774.23	50m
626.89	50m
614.38	50m
387.81	50m
379.47	50m
400.32	50m
293.29	50m
921.57	50m
726.97	50m
410.05	50m
486.5	50m
460.09	50m
348.89	50m
660.25	50m
808.98	50m
700.56	50m
432.29	50m
992.46	50m
900.72	50m
385.03	50m
429.51	50m
389.2	50m
492.06	50m
479.55	50m
293.29	50m
323.87	50m
557.39	50m
421.17	50m
358.62	50m
606.04	50m
465.65	50m
710.29	50m
991.07	50m
305.8	50m
519.86	50m
355.84	50m
328.04	50m
706.12	50m
389.2	50m
376.69	50m
757.55	50m
567.12	50m
354.45	50m
405.88	50m
278	50m
314.14	50m
287.73	50m
788.13	50m
683.88	50m
332.21	50m
486.5	50m
544.88	50m
318.31	50m
442.02	50m
322.48	50m
422.56	50m
611.6	50m
357.23	50m
884.04	50m
715.85	50m
579.63	50m
229.35	50m
660.25	50m
486.5	50m
494.84	50m
586.58	50m
547.66	50m
448.97	50m
376.69	50m
266.88	50m
369.74	50m
487.89	50m
262.71	50m
499.01	50m
789.52	50m
810.37	50m
658.86	50m
515.69	50m
693.61	50m
340.55	50m
391.98	50m
895.16	50m
533.76	50m
415.61	50m
615.77	50m
393.37	50m
490.67	50m
715.85	50m
450.36	50m
649.13	50m
432.29	50m
927.13	50m
448.97	50m
450.36	50m
497.62	50m
294.68	50m
738.09	50m
622.72	50m
896.55	50m
508.74	50m
505.96	50m
758.94	50m
372.52	50m
663.03	50m
1209.3	50m
696.39	50m
293.29	50m
519.86	50m
567.12	50m
831.22	50m
633.84	50m
1013.31	50m
454.53	50m
540.71	50m
592.14	50m
289.12	50m
640.79	50m
592.14	50m
415.61	50m
394.76	50m
629.67	50m
397.54	50m
608.82	50m
532.37	50m
391.98	50m
918.79	50m
781.18	50m
290.51	50m
387.81	50m
323.87	50m
665.81	50m
361.4	50m
693.61	50m
757.55	50m
230.74	50m
273.83	50m
556	50m
942.42	50m
404.49	50m
300.24	50m
640.79	50m
440.63	50m
518.47	50m
312.75	50m
578.24	50m
906.28	50m
307.19	50m
530.98	50m
318.31	50m
708.9	50m
272.44	50m
293.29	50m
464.26	50m
511.52	50m
507.35	50m
653.3	50m
814.54	50m
448.97	50m
888.21	50m
949.37	50m
405.88	50m
269.66	50m
479.55	50m
697.78	50m
453.14	50m
298.85	50m
457.31	50m
240.47	50m
378.08	50m
453.14	50m
328.04	50m
706.12	50m
393.37	50m
921.57	50m
447.58	50m
543.49	50m
376.69	50m
323.87	50m
268.27	50m
688.05	50m
343.33	50m
653.3	50m
233.52	50m
1125.9	50m
569.9	50m
619.94	50m
507.35	50m
950.76	50m
446.19	50m
934.08	50m
500.4	50m
490.67	50m
321.09	50m
418.39	50m
257.15	50m
625.5	50m
590.75	50m
387.81	50m
904.89	50m
814.54	50m
804.81	50m
273.83	50m
301.63	50m
425.34	50m
247.42	50m
843.73	50m
273.83	50m
471.21	50m
444.8	50m
437.85	50m
758.94	50m
954.93	50m
831.22	50m
1024.43	50m
1284.36	50m
476.77	50m
797.86	50m
810.37	50m
657.47	50m
735.31	50m
565.73	50m
330.82	50m
417	50m
593.53	50m
348.89	50m
549.05	50m
312.75	50m
326.65	50m
401.71	50m
517.08	50m
264.1	50m
341.94	50m
511.52	50m
697.78	50m
728.36	50m
258.54	50m
343.33	50m
480.94	50m
817.32	50m
943.81	50m
789.52	50m
544.88	50m
301.63	50m
490.67	50m
419.78	50m
246.03	50m
505.96	50m
554.61	50m
486.5	50m
633.84	50m
732.53	50m
575.46	50m
417	50m
439.24	50m
700.56	50m
391.98	50m
505.96	50m
831.22	50m
740.87	50m
505.96	50m
396.15	50m
539.32	50m
707.51	50m
398.93	50m
721.41	50m
403.1	50m
775.62	50m
984.12	50m
1046.67	50m
916.01	50m
526.81	50m
309.97	50m
735.31	50m
877.09	50m
678.32	50m
369.74	50m
897.94	50m
508.74	50m
916.01	50m
442.02	50m
551.83	50m
654.69	50m
557.39	50m
315.53	50m
348.89	50m
471.21	50m
646.35	50m
323.87	50m
611.6	50m
739.48	50m
336.38	50m
387.81	50m
407.27	50m
440.63	50m
442.02	50m
501.79	50m
651.91	50m
658.86	50m
715.85	50m
524.03	50m
382.25	50m
323.87	50m
348.89	50m
725.58	50m
718.63	50m
493.45	50m
389.2	50m
489.28	50m
925.74	50m
668.59	50m
504.57	50m
768.67	50m
703.34	50m
561.56	50m
621.33	50m
532.37	50m
483.72	50m
664.42	50m
278	50m
636.62	50m
465.65	50m
389.2	50m
593.53	50m
398.93	50m
560.17	50m
618.55	50m
266.88	50m
398.93	50m
961.88	50m
713.07	50m
375.3	50m
532.37	50m
483.72	50m
877.09	50m
366.96	50m
375.3	50m
574.07	50m
234.91	50m
551.83	50m
432.29	50m
419.78	50m
629.67	50m
336.38	50m
283.56	50m
896.55	50m
490.67	50m
543.49	50m
567.12	50m
433.68	50m
492.06	50m
478.16	50m
521.25	50m
308.58	50m
473.99	50m
599.09	50m
275.22	50m
590.75	50m
653.3	50m
318.31	50m
668.59	50m
447.58	50m
354.45	50m
847.9	50m
476.77	50m
954.93	50m
792.3	50m
362.79	50m
952.15	50m
668.59	50m
325.26	50m
952.15	50m
653.3	50m
884.04	50m
840.95	50m
615.77	50m
414.22	50m
435.07	50m
729.75	50m
511.52	50m
343.33	50m
813.15	50m
387.81	50m
265.49	50m
400.32	50m
475.38	50m
770.06	50m
257.15	50m
350.28	50m
569.9	50m
454.53	50m
400.32	50m
697.78	50m
575.46	50m
904.89	50m
383.64	50m
596.31	50m
375.3	50m
279.39	50m
626.89	50m
601.87	50m
318.31	50m
910.45	50m
364.18	50m
462.87	50m
789.52	50m
458.7	50m
713.07	50m
524.03	50m
836.78	50m
611.6	50m
835.39	50m
788.13	50m
889.6	50m
1061.96	50m
225.18	50m
622.72	50m
695	50m
287.73	50m
400.32	50m
301.63	50m
425.34	50m
312.75	50m
669.98	50m
704.73	50m
435.07	50m
768.67	50m
1061.96	50m
688.05	50m
717.24	50m
483.72	50m
357.23	50m
579.63	50m
530.98	50m
421.17	50m
499.01	50m
446.19	50m
301.63	50m
600.48	50m
478.16	50m
651.91	50m
462.87	50m
418.39	50m
1298.26	50m
366.96	50m
913.23	50m
326.65	50m
397.54	50m
585.19	50m
1013.31	50m
405.88	50m
375.3	50m
665.81	50m
775.62	50m
892.38	50m
1077.25	50m
572.68	50m
486.5	50m
330.82	50m
692.22	50m
770.06	50m
271.05	50m
578.24	50m
745.04	50m
486.5	50m
391.98	50m
547.66	50m
536.54	50m
383.64	50m
432.29	50m
476.77	50m
827.05	50m
458.7	50m
330.82	50m
550.44	50m
863.19	50m
383.64	50m
284.95	50m
747.82	50m
375.3	50m
475.38	50m
571.29	50m
882.65	50m
674.15	50m
379.47	50m
814.54	50m
543.49	50m
753.38	50m
457.31	50m
567.12	50m
325.26	50m
874.31	50m
532.37	50m
643.57	50m
817.32	65m
337.77	65m
890.99	65m
429.51	65m
649.13	65m
373.91	65m
836.78	65m
321.09	65m
296.07	65m
544.88	65m
660.25	65m
503.18	65m
539.32	65m
316.92	65m
632.45	65m
871.53	65m
770.06	65m
558.78	65m
585.19	65m
472.6	65m
291.9	65m
1035.55	65m
369.74	65m
462.87	65m
692.22	65m
611.6	65m
511.52	65m
1139.8	65m
376.69	65m
549.05	65m
319.7	65m
786.74	65m
599.09	65m
365.57	65m
351.67	65m
594.92	65m
341.94	65m
868.75	65m
500.4	65m
425.34	65m
479.55	65m
483.72	65m
843.73	65m
644.96	65m
589.36	65m
515.69	65m
785.35	65m
347.5	65m
642.18	65m
617.16	65m
572.68	65m
575.46	65m
556	65m
232.13	65m
529.59	65m
419.78	65m
640.79	65m
950.76	65m
354.45	65m
913.23	65m
714.46	65m
209.89	65m
587.97	65m
376.69	65m
628.28	65m
411.44	65m
561.56	65m
379.47	65m
924.35	65m
902.11	65m
314.14	65m
480.94	65m
808.98	65m
657.47	65m
850.68	65m
685.27	65m
386.42	65m
365.57	65m
889.6	65m
778.4	65m
325.26	65m
1088.37	65m
273.83	65m
366.96	65m
615.77	65m
814.54	65m
372.52	65m
375.3	65m
460.09	65m
617.16	65m
1112	65m
322.48	65m
569.9	65m
904.89	65m
646.35	65m
266.88	65m
393.37	65m
266.88	65m
414.22	65m
418.39	65m
297.46	65m
731.14	65m
329.43	65m
574.07	65m
578.24	65m
507.35	65m
817.32	65m
246.03	65m
574.07	65m
479.55	65m
803.42	65m
421.17	65m
633.84	65m
254.37	65m
583.8	65m
675.54	65m
386.42	65m
417	65m
241.86	65m
390.59	65m
578.24	65m
815.93	65m
246.03	65m
626.89	65m
736.7	65m
1246.83	65m
574.07	65m
307.19	65m
1160.65	65m
380.86	65m
429.51	65m
540.71	65m
558.78	65m
554.61	65m
558.78	65m
1134.24	65m
601.87	65m
417	65m
404.49	65m
540.71	65m
647.74	65m
535.15	65m
326.65	65m
366.96	65m
643.57	65m
669.98	65m
490.67	65m
532.37	65m
414.22	65m
272.44	65m
560.17	65m
679.71	65m
353.06	65m
535.15	65m
390.59	65m
674.15	65m
396.15	65m
455.92	65m
619.94	65m
272.44	65m
246.03	65m
485.11	65m
721.41	65m
682.49	65m
437.85	65m
795.08	65m
332.21	65m
961.88	65m
505.96	65m
296.07	65m
696.39	65m
650.52	65m
807.59	65m
756.16	65m
471.21	65m
542.1	65m
564.34	65m
529.59	65m
747.82	65m
1107.83	65m
505.96	65m
301.63	65m
811.76	65m
747.82	65m
544.88	65m
454.53	65m
717.24	65m
535.15	65m
365.57	65m
547.66	65m
244.64	65m
329.43	65m
315.53	65m
754.77	65m
494.84	65m
398.93	65m
1053.62	65m
366.96	65m
328.04	65m
1056.4	65m
379.47	65m
426.73	65m
825.66	65m
592.14	65m
931.3	65m
1009.14	65m
793.69	65m
789.52	65m
1013.31	65m
303.02	65m
868.75	65m
290.51	65m
510.13	65m
494.84	65m
1024.43	65m
674.15	65m
544.88	65m
333.6	65m
405.88	65m
661.64	65m
433.68	65m
1042.5	65m
387.81	65m
831.22	65m
391.98	65m
316.92	65m
644.96	65m
376.69	65m
436.46	65m
681.1	65m
757.55	65m
344.72	65m
802.03	65m
480.94	65m
686.66	65m
323.87	65m
410.05	65m
407.27	65m
309.97	65m
439.24	65m
1107.83	65m
315.53	65m
708.9	65m
303.02	65m
860.41	65m
391.98	65m
315.53	65m
753.38	65m
572.68	65m
847.9	65m
549.05	65m
918.79	65m
667.2	65m
304.41	65m
683.88	65m
301.63	65m
309.97	65m
467.04	65m
430.9	65m
1270.46	65m
505.96	65m
336.38	65m
530.98	65m
872.92	65m
467.04	65m
657.47	65m
856.24	65m
612.99	65m
579.63	65m
430.9	65m
715.85	65m
606.04	65m
358.62	65m
793.69	65m
298.85	65m
467.04	65m
380.86	65m
582.41	65m
638.01	65m
970.22	65m
667.2	65m
469.82	65m
403.1	65m
504.57	65m
690.83	65m
404.49	65m
326.65	65m
590.75	65m
715.85	65m
510.13	65m
656.08	65m
600.48	65m
321.09	65m
1038.33	65m
312.75	65m
564.34	65m
421.17	65m
966.05	65m
297.46	65m
802.03	65m
448.97	65m
628.28	65m
998.02	65m
478.16	65m
825.66	65m
733.92	65m
450.36	65m
325.26	65m
371.13	65m
822.88	65m
783.96	65m
817.32	65m
403.1	65m
412.83	65m
747.82	65m
1016.09	65m
706.12	65m
336.38	65m
312.75	65m
439.24	65m
422.56	65m
1100.88	65m
676.93	65m
376.69	65m
241.86	65m
601.87	65m
606.04	65m
336.38	65m
633.84	65m
439.24	65m
786.74	65m
483.72	65m
646.35	65m
294.68	65m
322.48	65m
326.65	65m
280.78	65m
369.74	65m
647.74	65m
473.99	65m
856.24	65m
458.7	65m
487.89	65m
665.81	65m
814.54	65m
279.39	65m
693.61	65m
692.22	65m
907.67	65m
663.03	65m
938.25	65m
742.26	65m
711.68	65m
1021.65	65m
952.15	65m
465.65	65m
364.18	65m
340.55	65m
447.58	65m
315.53	65m
304.41	65m
271.05	65m
657.47	65m
241.86	65m
294.68	65m
543.49	65m
650.52	65m
818.71	65m
329.43	65m
1039.72	65m
583.8	65m
401.71	65m
262.71	65m
387.81	65m
638.01	65m
315.53	65m
1016.09	65m
929.91	65m
319.7	65m
689.44	65m
617.16	65m
790.91	65m
467.04	65m
611.6	65m
475.38	65m
619.94	65m
669.98	65m
808.98	65m
846.51	65m
601.87	65m
815.93	65m
725.58	65m
421.17	65m
385.03	65m
575.46	65m
928.52	65m
558.78	65m
501.79	65m
303.02	65m
696.39	65m
1028.6	65m
1070.3	65m
775.62	65m
939.64	65m
419.78	65m
657.47	65m
785.35	65m
304.41	65m
429.51	65m
461.48	65m
778.4	65m
600.48	65m
333.6	65m
553.22	65m
772.84	65m
996.63	65m
347.5	65m
742.26	65m
390.59	65m
821.49	65m
1060.57	65m
408.66	65m
697.78	65m
672.76	65m
590.75	65m
499.01	65m
248.81	65m
387.81	65m
389.2	65m
501.79	65m
720.02	65m
778.4	65m
732.53	65m
412.83	65m
732.53	65m
340.55	65m
565.73	65m
293.29	65m
708.9	65m
358.62	65m
268.27	65m
942.42	65m
532.37	65m
617.16	65m
276.61	65m
676.93	65m
746.43	65m
569.9	65m
432.29	65m
468.43	65m
806.2	65m
547.66	65m
607.43	65m
412.83	65m
321.09	65m
475.38	65m
578.24	65m
700.56	65m
1120.34	65m
982.73	65m
504.57	65m
225.18	65m
610.21	65m
355.84	65m
1025.82	65m
423.95	65m
515.69	65m
665.81	65m
1003.58	65m
941.03	65m
344.72	65m
510.13	65m
722.8	65m
428.12	65m
442.02	65m
515.69	65m
303.02	65m
346.11	65m
365.57	65m
322.48	65m
300.24	65m
393.37	65m
549.05	65m
569.9	65m
558.78	65m
818.71	65m
364.18	65m
796.47	65m
556	65m
747.82	65m
679.71	65m
890.99	65m
485.11	65m
233.52	65m
612.99	65m
885.43	65m
622.72	65m
464.26	65m
465.65	65m
439.24	65m
561.56	65m
507.35	65m
248.81	65m
358.62	65m
657.47	65m
614.38	65m
728.36	65m
825.66	65m
781.18	65m
437.85	65m
485.11	65m
443.41	65m
341.94	65m
576.85	65m
510.13	65m
935.47	65m
300.24	65m
478.16	65m
385.03	65m
896.55	65m
457.31	65m
387.81	65m
[truncated: 8,446 more rows]

## Sheet: Fig1E
C	N	R	Sort
0.0240673	0.127128	0.189316	D115L
0.0161454	0.143601	0.112433	D115L
0.00837588	0.164003	0.0510714	D115L
0.0417392	0.145632	0.286608	D115L
0.0309228	0.156143	0.198042	D115L
0.0181259	0.147619	0.122788	D115L
0.0357978	0.198229	0.180588	D115L
0.02879	0.169435	0.169917	D115L
0.0245244	0.176501	0.138947	D115L
0.0542315	0.155127	0.349594	D115L
0.0472236	0.172394	0.273928	D115L
0.0208681	0.137197	0.152103	D115L
0.0278759	0.156938	0.177624	D115L
0.0313798	0.169259	0.185396	D115L
0.0342744	0.16471	0.208089	D115L
0.0220869	0.196949	0.112145	D115L
0.0260478	0.177429	0.146807	D115L
0.00746182	0.100542	0.0742156	D115L
0.0321416	0.210109	0.152976	D115L
0.0316845	0.19081	0.166053	D115L
0.0211728	0.153802	0.137663	D115L
0.0152314	0.244202	0.062372	D115L
0.00243446	0.0730293	0.0333354	D115L
0.0297041	0.16206	0.18329	D115L
0.0114228	0.14232	0.0802612	D115L
0.0461572	0.190148	0.242744	D115L
0.0217822	0.153979	0.141462	D115L
0.0135556	0.154553	0.0877084	D115L
0.0444814	0.165947	0.268047	D115L
0.037626	0.150004	0.250833	D115L
0.0476807	0.171423	0.278147	D115L
0.0108134	0.169612	0.0637536	D115L
0.0225439	0.122491	0.184045	D115L
0.0222392	0.167625	0.132672	D115L
0.00959463	0.225345	0.0425776	D115L
0.015079	0.246499	0.0611729	D115L
0.0275712	0.137904	0.199931	D115L
0.0126415	0.14731	0.0858156	D115L
0.0130985	0.18604	0.070407	D115L
0.0234579	0.193945	0.120951	D115L
0.0137079	0.141746	0.0967078	D115L
0.0466143	0.172394	0.270393	D115H
0.0300087	0.153802	0.195113	D115H
0.0484424	0.165726	0.292304	D115H
0.0394541	0.198759	0.198502	D115H
0.0144696	0.169215	0.0855106	D115H
0.00868057	0.155701	0.0557515	D115H
0.0280283	0.157909	0.177496	D115H
0.0230009	0.120989	0.190107	D115H
0.02879	0.151373	0.190192	D115H
0.0204111	0.171025	0.119345	D115H
0.0167548	0.160471	0.104411	D115H
0.0265048	0.16683	0.158873	D115H
0.0254384	0.133399	0.190694	D115H
0.0181259	0.148458	0.122094	D115H
0.0205634	0.218058	0.0943025	D115H
0.00487197	0.146559	0.0332423	D115H
0.0226962	0.182949	0.124058	D115H
0.0158407	0.144042	0.109973	D115H
0.0182782	0.174293	0.104871	D115H
0.0312275	0.189971	0.16438	D115H
0.0281806	0.167669	0.168073	D115H
0.0329033	0.138124	0.238215	D115H
0.0379306	0.156893	0.241761	D115H
0.00380556	0.125185	0.0303995	D115H
0.00730947	0.152256	0.0480077	D115H
0.00837588	0.157291	0.0532509	D115H
0.0260478	0.155745	0.167246	D115H
0.00654775	0.174558	0.0375104	D115H
0.00273915	0.200172	0.0136839	D115H
0.0260478	0.148458	0.175455	D115H
0.0269619	0.166786	0.161656	D115H
0.0121845	0.122094	0.0997963	D115H
0.0140126	0.17288	0.0810539	D115H
0.00304384	0.171776	0.0177198	D115H
0.000453985	0.107167	0.00423626	D115H
0.0220869	0.162855	0.135623	D115H
0.0118798	0.123772	0.0959815	D115H
0.0187353	0.131412	0.142569	D115H
0.0191923	0.11887	0.161457	D115H
0.00685244	0.103369	0.0662912	D115H
0.0176689	0.134194	0.131667	D115H
0.0514893	0.156452	0.329106	D115H
0.0275712	0.153537	0.179574	D115H
0.0202587	0.0848648	0.238718	D115H
0.0162978	0.169435	0.0961887	D115H
0.0156884	0.194873	0.0805058	D115H
0.005329	0.164843	0.0323278	D115H
0.0290947	0.189618	0.153439	D115H
0.0293994	0.154155	0.190713	D115H
0.0166025	0.161795	0.102614	D125
0.0313798	0.140333	0.223611	D125
0.0156884	0.16683	0.0940383	D125
0.0260478	0.161045	0.161743	D125
0.0204111	0.14996	0.13611	D125
0.0175165	0.158218	0.110711	D125
0.0533174	0.167448	0.318411	D125
0.00487197	0.181403	0.0268571	D125
0.000453985	0.20715	0.00219158	D125
0.0280283	0.168773	0.166071	D125
0.00350087	0.168287	0.0208029	D125
0.0379306	0.149562	0.253611	D125
0.0158407	0.158086	0.100203	D125
0.0539268	0.138787	0.388558	D125
0.0211728	0.16577	0.127724	D125
0.00365321	0.149827	0.0243828	D125
0.00944229	0.149209	0.0632822	D125
0.0201064	0.201895	0.0995884	D125
0.0281806	0.212096	0.132867	D125
0.0767784	0.228348	0.336234	D125
0.0310752	0.209093	0.148619	D125
0.0185829	0.215143	0.0863747	D125
0.0109657	0.13914	0.0788107	D125
0.0350361	0.190324	0.184086	D125
0.057583	0.217042	0.265308	D125
0.0466143	0.19081	0.244297	D125
0.0399111	0.185069	0.215655	D125
0.0342744	0.204324	0.167746	D125
0.0493564	0.1837	0.26868	D125
0.0333603	0.184892	0.180431	D125
0.0438721	0.166962	0.262766	D125
0.014622	0.203396	0.0718892	D125
0.0091376	0.166477	0.0548882	D125
0.0275712	0.210506	0.130976	D125
0.0230009	0.151196	0.152126	D125
0.00517665	0.135828	0.0381118	D125
0.0226962	0.15601	0.145479	D125
0.0367119	0.194255	0.188988	D125
0.0138603	0.194034	0.0714322	D125
0.0461572	0.195844	0.235683	D125
0.0502705	0.171909	0.292426	D125
0.0220869	0.189176	0.116753	D125
0.0188876	0.142761	0.132302	D125
0.0409775	0.126819	0.323118	D125
0.0217822	0.14497	0.150253	D125
0.0272666	0.161707	0.168617	D125
0.0184306	0.195403	0.094321	D125
0.0353408	0.159057	0.222189	D125
0.00685244	0.142232	0.0481781	D125
0.0926825	0.163047	0.568441	Med4
0.117179	0.187408	0.625263	Med4
0.0276011	0.146026	0.189015	Med4
0.051184	0.113792	0.449802	Med4
0.0705621	0.179004	0.394193	Med4
0.158312	0.193791	0.816923	Med4
0.0288808	0.0834734	0.345988	Med4
0.117911	0.14826	0.795298	Med4
0.0921341	0.18177	0.506872	Med4
0.08537	0.188791	0.452193	Med4
0.156119	0.174749	0.893389	Med4
0.0842731	0.143792	0.586078	Med4
0.175131	0.160281	1.09265	Med4
0.0561199	0.168472	0.333111	Med4
0.101823	0.160919	0.63276	Med4
0.0270527	0.145281	0.186209	Med4
0.111147	0.193046	0.575751	Med4
0.0467965	0.159962	0.292548	Med4
0.0700137	0.189004	0.370435	Med4
0.116814	0.175706	0.664825	Med4
0.0950591	0.157196	0.604718	Med4
0.100178	0.131664	0.760859	Med4
0.0956075	0.159962	0.59769	Med4
0.0387527	0.144856	0.267526	Med4
0.159775	0.150813	1.05942	Med4
0.105479	0.142728	0.739025	Med4
0.134547	0.219961	0.611684	Med4
0.0171808	0.0578886	0.29679	Med4
0.104931	0.153579	0.683239	Med4
0.13217	0.217514	0.607639	Med4
0.104931	0.18294	0.573581	Med4
0.114437	0.196344	0.58284	Med4
0.0934138	0.19794	0.47193	Med4
0.0956075	0.11943	0.80053	Med4
0.120287	0.20294	0.592724	Med4
0.0676371	0.156345	0.432615	Med4
0.100178	0.162834	0.615215	Med4
0.0486246	0.165068	0.294573	Med4
0.116448	0.162834	0.715134	Med4
0.130342	0.170387	0.764976	Med4
0.104017	0.150919	0.689222	Med4
0.108404	0.219323	0.494269	Med4
0.0806169	0.18294	0.440673	Med4
0.0575824	0.13709	0.420035	Med4
0.09707	0.133685	0.726108	Med4
0.127417	0.14177	0.898755	Med4
0.126137	0.152941	0.824747	Med4
0.0731215	0.158579	0.461105	Med4
0.0451511	0.1906	0.23689	Med4
0.0985325	0.176557	0.558077	Med4
0.0572168	0.149643	0.382356	Med4
0.0742184	0.17677	0.419859	Med4
0.116997	0.211982	0.551917	Med4
0.0601418	0.171132	0.351436	Med4
0.113706	0.181983	0.624818	Med4
0.164528	0.163579	1.0058	Med4
0.0972528	0.196876	0.49398	Med4
0.0952419	0.143579	0.663342	Med4
0.0773262	0.138792	0.557138	Med4
0.111329	0.234322	0.475112	Med4
0.152097	0.149111	1.02002	Med4
0.184272	0.150813	1.22186	Med4
0.128879	0.174962	0.736616	Med4
0.0978013	0.1756	0.556956	Med4
0.173851	0.142728	1.21806	Med4
0.122298	0.172834	0.707606	Med4
0.10749	0.205174	0.523899	Med4
0.132536	0.19911	0.66564	Med4
0.132536	0.166664	0.795228	Med4
0.110598	0.175813	0.629069	Med4
0.0698309	0.148685	0.469656	Med4
0.0797028	0.175174	0.454991	Med4
0.112792	0.139111	0.810806	Med4
0.107673	0.175493	0.613545	Med4
0.105114	0.190706	0.551182	Med4
0.101275	0.133792	0.756957	Med4
0.10749	0.188366	0.570648	Med4
0.0954247	0.198897	0.479769	Med4
0.0329027	0.0704948	0.466739	Med4
0.0135245	0.0636226	0.212574	Med4
0.0818965	0.104856	0.781038	Med4
0.0734872	0.169323	0.434005	Med4
0.0190089	0.0575801	0.33013	Med4
0.00840574	0.053027	0.158518	Med4
0.0202886	0.0670055	0.30279	Med4
0.0241277	0.0732607	0.32934	Med4
0.0542918	0.106452	0.510013	Med4
0.0978013	0.164217	0.595561	Med4
0.143505	0.16177	0.887089	Med4
0.0963388	0.166238	0.579522	Med4
0.110233	0.157302	0.700769	Med4
0.121567	0.189536	0.641393	Med4
0.0939622	0.181025	0.519056	Med4
0.122298	0.217727	0.561705	Med4
0.0616043	0.18411	0.334605	Med4
0.159958	0.17911	0.893068	Med4
0.096156	0.170387	0.564338	Med4
0.162883	0.186557	0.873098	Med4
0.154656	0.186025	0.831372	Med4
0.163431	0.173259	0.943274	Med4
0.128514	0.183685	0.699643	Med4
0.102189	0.130068	0.785654	Med4
0.166905	0.198791	0.839598	Med4
0.144053	0.156877	0.918256	Med4
0.166905	0.151877	1.09895	Med4
0.127965	0.170387	0.751028	Med4
0.168001	0.146451	1.14715	Med4
0.178239	0.152941	1.16541	Med4
0.166722	0.200068	0.833327	Med4
0.175862	0.217408	0.808906	Med4
0.144967	0.16294	0.889694	Med4
0.130708	0.184217	0.709532	Med4
0.132353	0.162728	0.81334	Med4
0.147709	0.138366	1.06752	Med4
0.153376	0.18911	0.811042	Med4
0.127234	0.193366	0.657998	Med4
0.121019	0.232301	0.520955	Med4
0.116631	0.183259	0.636426	Med4
0.143139	0.196238	0.729415	Med4
0.143322	0.172515	0.830779	Med4
0.127965	0.225067	0.568565	Med4
0.125772	0.214216	0.587125	Med4
0.115169	0.183153	0.628811	Med4
0.0206542	0.0463143	0.445958	Med4
0.17897	0.240386	0.744511	Med4
0.120836	0.155813	0.775518	Med4
0.142956	0.191132	0.747946	Med4
0.145515	0.192514	0.755868	Med4
0.131073	0.202621	0.64689	Med4
0.142042	0.190493	0.745654	Med4
0.112426	0.127728	0.8802	Med4
0.122115	0.160281	0.761884	Med4
0.0822622	0.143366	0.573791	Med4
0.037473	0.0800691	0.468008	Med4
0.176228	0.198259	0.888878	Med4
0.125406	0.160494	0.781377	Med4
0.111878	0.174217	0.642176	Med4
0.158312	0.189323	0.836202	Med4
0.152097	0.1456	1.04462	Med4
0.134364	0.196025	0.685442	Med4
0.165991	0.16943	0.979702	Med4
0.126869	0.197514	0.642325	Med4
0.143322	0.201557	0.711073	Med4
0.122481	0.171664	0.713494	Med4
0.128514	0.174536	0.736317	Med4
0.0844559	0.152728	0.552983	Med4
0.1042	0.204429	0.509711	Med4
0.165808	0.205812	0.805626	Med4
0.159409	0.190068	0.838697	Med4
0.146247	0.210493	0.694782	Med4
0.160506	0.169962	0.944367	Med4
0.175131	0.187515	0.93396	Med4
0.2095	0.157089	1.33364	Med4
0.154108	0.217301	0.709189	Med4
0.076595	0.135068	0.567083	Med4
0.132901	0.215174	0.617647	Med4
0.125406	0.201663	0.621859	Med4
0.188111	0.178047	1.05653	Med4
0.179336	0.200706	0.893526	Med4
0.164345	0.230705	0.712359	Med4
0.138569	0.185174	0.748315	Med4
0.140031	0.167621	0.835402	Med4
0.139483	0.181983	0.766461	Med4
0.2212	0.144962	1.52592	Med4
0.13674	0.172302	0.793609	Med4
0.13217	0.201451	0.656092	Med4
0.217178	0.162834	1.33374	Med4
0.0771434	0.142409	0.541704	Med4
0.113158	0.14677	0.770984	Med4
0.163431	0.16943	0.964596	Med4
0.0350964	0.0695374	0.504713	Med4
0.134912	0.152941	0.882123	Med4
0.165808	0.173791	0.954062	Med4
0.129794	0.17411	0.745467	Med4
0.102006	0.171132	0.596067	Med4
0.144419	0.171983	0.839727	Med4
0.17568	0.163047	1.07748	Med4
0.125223	0.178578	0.701222	Med4
0.144419	0.187727	0.7693	Med4
0.127417	0.179217	0.710966	Med4
0.131439	0.166451	0.789655	Med4
0.212425	0.183685	1.15646	Med4
0.136192	0.192834	0.706267	Med4
0.124126	0.183898	0.674975	Med4
0.129428	0.190387	0.679815	Med4
0.135461	0.151983	0.891288	Med4
0.105845	0.198578	0.533014	Med4
0.0793372	0.214961	0.369077	Med4
0.131073	0.138366	0.947292	Med4
0.13217	0.191876	0.68883	Med4
0.120287	0.177515	0.677619	Med4
0.0979841	0.1656	0.591692	Med4
0.150634	0.168366	0.894684	Med4
0.111512	0.177515	0.628186	Med4
0.076595	0.123579	0.619805	Med4
0.159775	0.191876	0.832698	Med4
0.14387	0.187515	0.767248	Med4
0.132901	0.146132	0.90946	Med4
0.0826278	0.126239	0.654536	Med4
0.137837	0.185281	0.743939	Med4
0.176776	0.178153	0.992274	Med4
0.12047	0.178153	0.676217	Med4
0.129976	0.159749	0.813629	Med4
0.212791	0.174855	1.21695	Med4
0.121201	0.16443	0.737101	Med4
0.1627	0.192834	0.843732	Med4
0.214802	0.1656	1.29711	Med4
0.0436886	0.118047	0.370094	Med4
0.189939	0.153153	1.24019	Med4
0.112975	0.127196	0.888193	Med4
0.109867	0.180068	0.610142	Med4
0.0818965	0.18294	0.447669	Med4
0.112243	0.16677	0.673043	Med4
0.159044	0.180919	0.879088	Med4
0.157033	0.161664	0.971353	Med4
0.122115	0.176983	0.689985	Med4
0.205112	0.187195	1.09571	Med4
0.136009	0.183791	0.74002	Med4
0.192316	0.191876	1.00229	Med4
0.159592	0.151026	1.05672	Med4
0.177142	0.144004	1.23012	Med4
0.0840903	0.16943	0.496314	Med4
0.200542	0.180919	1.10846	Med4
0.191219	0.145707	1.31235	Med4
0.139848	0.177727	0.786869	Med4
0.162883	0.177515	0.917573	Med4
0.186466	0.15677	1.18942	Med4
0.139848	0.182834	0.764893	Med4
0.102737	0.162302	0.633	Med4
0.140397	0.192834	0.728072	Med4
0.113158	0.175919	0.643237	Med4
0.148258	0.224961	0.659038	Med4
0.0758637	0.136771	0.554679	Med4
0.121567	0.195174	0.622865	Med4
0.0802512	0.133154	0.602697	Med4
0.137472	0.23411	0.587211	Med4
0.16398	0.203791	0.804646	Med4
0.161969	0.188366	0.859863	Med4
0.122481	0.161451	0.758626	Med4
0.153559	0.170387	0.901237	Med4
0.114986	0.148153	0.776126	Med4
0.0948763	0.222195	0.426996	Med4
0.128879	0.151026	0.853361	Med4
0.0904888	0.149324	0.605991	Med4
0.120287	0.179004	0.671981	Med4
0.144967	0.174217	0.832107	Med4
0.122481	0.15326	0.799173	Med4
0.0791544	0.124111	0.63777	Med4
0.130159	0.251982	0.516542	Med4
0.1276	0.176344	0.723583	Med4
0.15228	0.224003	0.679809	Med4
0.173851	0.231344	0.751486	Med4
0.14058	0.166238	0.845651	Med4
0.112061	0.164323	0.681952	Med4
0.102737	0.149217	0.688508	Med4
0.1042	0.121452	0.857953	Med4
0.108953	0.154749	0.704062	Med4
0.205844	0.168685	1.22028	Med4
0.0972528	0.107835	0.901869	Med4
0.153925	0.21177	0.726851	Med4
0.170012	0.168579	1.00851	Med4
0.14259	0.156877	0.908934	Med4
0.157581	0.173366	0.908952	Med4
0.0444199	0.0717714	0.618908	Med4
0.175131	0.183472	0.954539	Med4
0.123578	0.17411	0.709767	Med4
0.172389	0.163366	1.05523	Med4
0.215716	0.157728	1.36765	Med4
0.105479	0.191025	0.552176	Med4
0.1393	0.151132	0.921709	Med4
0.144601	0.186025	0.777322	Med4
0.0903059	0.171876	0.525412	Med4
0.120836	0.151558	0.797292	Med4
0.128148	0.148579	0.862493	Med4
0.105662	0.203259	0.51984	Med4
0.148623	0.16443	0.903871	Med4
0.15429	0.152941	1.00883	Med4
0.0455168	0.106877	0.425879	Med4
0.122115	0.154749	0.789119	Med4
0.043323	0.128686	0.336658	Med4
0.144601	0.180706	0.800202	Med4
0.121019	0.138153	0.875972	Med4
0.131256	0.173259	0.75757	Med4
0.123395	0.141345	0.873007	Med4
0.185551	0.196451	0.94452	Med4
0.0773262	0.165387	0.467547	Med4
0.151731	0.186132	0.815182	Med4
0.113523	0.178153	0.637223	Med4
0.07952	0.115069	0.691065	Med4
0.162883	0.194748	0.836375	Med4
0.116083	0.185281	0.626523	Med4
0.0731215	0.187621	0.38973	Med4
0.193961	0.194429	0.997591	Med4
0.21407	0.196451	1.08969	Med4
0.129428	0.186663	0.693376	Med4
0.101458	0.112728	0.900018	Med4
0.125589	0.154749	0.811565	Med4
0.166356	0.20294	0.819731	Med4
0.139117	0.152089	0.914705	Med4
0.206758	0.21528	0.960413	Med4
0.18025	0.182621	0.987016	Med4
0.135826	0.130281	1.04256	Med4
0.199811	0.186025	1.07411	Med4
0.172206	0.191983	0.896989	Med4
0.166722	0.149004	1.1189	Med4
0.114803	0.173259	0.662607	Med4
0.0363761	0.0411548	0.883886	Med4
0.176594	0.188472	0.936976	Med4
0.176411	0.192834	0.914835	Med4
0.177142	0.211238	0.838592	Med4
0.144236	0.194536	0.741436	Med4
0.00840574	0.0548993	0.153112	Med4
0.167636	0.17294	0.969328	Med4
0.00895418	0.0566652	0.158019	Med4
0.124858	0.158792	0.786299	Med4
0.16014	0.211876	0.755822	Med4
0.124675	0.14826	0.840921	Med4
0.0115136	0.057846	0.199038	Med4
0.00584636	0.0491759	0.118887	Med4
0.0678199	0.148579	0.456458	Med4
0.119556	0.183366	0.652009	Med4
0.131073	0.159111	0.823787	Med4
0.122115	0.153153	0.797341	Med4
0.109684	0.189536	0.578699	Med4
0.0857356	0.167302	0.51246	Med4
0.118094	0.167728	0.704079	Med4
0.131622	0.201025	0.654753	Med4
0.0557543	0.139536	0.399568	Med4
0.149355	0.176451	0.846437	Med4
0.140397	0.172515	0.813824	Med4
0.119008	0.189217	0.628949	Med4
0.153011	0.244003	0.627085	Med4
0.106576	0.209855	0.507858	Med4
0.137472	0.170813	0.80481	Med4
0.116265	0.220812	0.526536	Med4
0.124492	0.16794	0.741287	Med4
0.0740356	0.186344	0.397305	Med4
0.20237	0.145175	1.39398	Med4
0.163065	0.180174	0.905044	Med4
0.125589	0.178153	0.70495	Med4
0.101092	0.135281	0.747273	Med4
0.119008	0.217408	0.547393	Med4
0.137289	0.184961	0.742257	Med4
0.146978	0.187089	0.785604	Med4
0.176228	0.189855	0.928225	Med4
0.1393	0.171451	0.812476	Med4
0.207489	0.22794	0.910281	Med4
0.143139	0.163153	0.877328	Med4
0.0740356	0.194217	0.381201	Med4
0.1744	0.206982	0.842583	Med4
0.165442	0.18911	0.874845	Med4
0.0848216	0.162089	0.523301	Med4
0.215716	0.217514	0.991732	Med4
0.16398	0.223046	0.735183	Med4
0.152828	0.160174	0.954134	Med4
0.099995	0.162196	0.616508	Med4
0.206758	0.177089	1.16754	Med4
0.117545	0.119643	0.982464	Med4
0.199262	0.199323	0.999697	Med4
0.0542918	0.174855	0.310496	Med4
0.153925	0.225812	0.681651	Med4
0.161055	0.187408	0.859379	Med4
0.0802512	0.174323	0.460359	Med4
0.178605	0.213152	0.837919	Med4
0.211145	0.194748	1.08419	Med4
0.16014	0.199642	0.802138	Med4
0.185551	0.216238	0.858091	Med4
0.243869	0.209961	1.1615	Med4
0.196886	0.232514	0.84677	Med4
0.131256	0.229642	0.571569	Med4
0.189025	0.184217	1.0261	Med4
0.0987153	0.114643	0.861066	Med4
0.151914	0.174217	0.871982	Med4
0.156301	0.17177	0.909946	Med4
0.190305	0.187302	1.01603	Med4
0.137654	0.194004	0.709545	Med4
0.106576	0.171876	0.620075	Med4
0.162334	0.182727	0.888396	Med4
0.0447855	0.151877	0.294881	Med4
0.0957903	0.187834	0.509974	Med4
0.19195	0.196025	0.979211	Med4
0.159044	0.191876	0.828887	Med4
0.166356	0.214535	0.775425	Med4
0.150817	0.209855	0.718674	Med4
0.104017	0.166345	0.62531	Med4
0.144236	0.194217	0.742654	Med4
0.184089	0.232408	0.792096	Med4
0.155936	0.150175	1.03836	Med4
0.106576	0.164111	0.649418	Med4
0.184272	0.220812	0.834519	Med4
0.251364	0.174323	1.44194	Med4
0.125954	0.182302	0.690912	Med4
0.207672	0.208046	0.998201	Med4
0.22577	0.222408	1.01512	Med4
0.18025	0.181238	0.994548	Med4
0.144053	0.17911	0.804269	Med4
0.153011	0.186344	0.821119	Med4
0.202919	0.175813	1.15418	Med4
0.10164	0.177621	0.572231	Med4
0.174766	0.208046	0.840032	Med4
0.0998122	0.185812	0.537167	Med4
0.152645	0.207301	0.736344	Med4
0.21992	0.178153	1.23445	Med4
0.128148	0.229003	0.559591	Med4
0.151183	0.186344	0.811308	Med4
0.142773	0.196344	0.727158	Med4
0.158495	0.173153	0.915347	Med4
0.207489	0.208578	0.994779	Med4
0.12047	0.181344	0.664317	Med4
0.206209	0.20677	0.997291	Med4
0.0148042	0.00785734	1.88412	Med4
0.0429574	0.071665	0.599419	Med4
0.212791	0.21145	1.00634	Med4
0.149172	0.161877	0.921515	Med4
0.189939	0.229003	0.829416	Med4
0.0347308	0.0699629	0.496417	Med4
0.180067	0.181451	0.992374	Med4
0.12175	0.149217	0.815923	Med4
0.045334	0.124962	0.362781	Med4
0.108587	0.161557	0.672128	Med4
0.138751	0.208897	0.664209	Med4
0.162151	0.180281	0.899439	Med4
0.123029	0.165387	0.743888	Med4
0.156484	0.19794	0.790564	Med4
0.103103	0.136558	0.755013	Med4
0.132353	0.158685	0.83406	Med4
0.0272355	0.0800691	0.340149	Med4
0.129611	0.161557	0.802258	Med4
0.14972	0.192089	0.779431	Med4
0.168184	0.175387	0.958932	Med4
0.0859184	0.113047	0.760021	Med4
0.116448	0.1706	0.682581	Med4
0.100178	0.15943	0.628351	Med4
0.0901231	0.170493	0.528602	Med4
0.077509	0.175174	0.442468	Med4
0.0998122	0.203897	0.489522	Med4
0.0169979	0.0341655	0.497518	Med4
0.1393	0.240386	0.579483	Med4
0.110781	0.17794	0.622574	Med4
0.141128	0.144324	0.977858	Med4
0.112792	0.179961	0.626756	Med4
0.19323	0.209536	0.922181	Med4
0.120287	0.159855	0.752476	Med4
0.156484	0.178366	0.877322	Med4
0.152828	0.17677	0.864558	Med4
0.183906	0.196025	0.938177	Med4
0.134181	0.163579	0.820284	Med4
0.242224	0.179855	1.34677	Med4
0.208952	0.143792	1.45315	Med4
0.195241	0.176238	1.10782	Med4
0.12504	0.134111	0.932365	Med4
0.141859	0.180706	0.785027	Med4
0.146795	0.165706	0.885875	Med4
0.201639	0.176876	1.14	Med4
0.153559	0.169004	0.908612	Med4
0.197069	0.194642	1.01247	Med4
0.233997	0.204429	1.14464	Med4
0.186283	0.181025	1.02904	Med4
0.103651	0.146132	0.709299	Med4
0.202187	0.20294	0.996293	Med4
0.188294	0.163047	1.15484	Med4
0.131073	0.223578	0.586253	Med4
0.160872	0.145919	1.10247	Med4
0.166539	0.191451	0.869879	Med4
0.187928	0.225174	0.834592	Med4
0.0650778	0.0942179	0.690715	Med4
0.0283324	0.051378	0.551449	Med4
0.193412	0.204216	0.947095	Med4
0.0137073	0.0110062	1.24541	Med4
0.12504	0.138792	0.900921	Med4
0.225588	0.178791	1.26174	Med4
0.163797	0.1706	0.960122	Med4
0.0270527	0.0435271	0.621513	Med4
0.210597	0.188259	1.11865	Med4
0.197983	0.158792	1.24681	Med4
0.148989	0.162196	0.918575	Med4
0.196155	0.185919	1.05506	Med4
0.103651	0.168259	0.616021	Med4
0.12504	0.218791	0.571507	Med4
