# Supplementary material for: Single-cell measurements and modelling reveal substantial organic carbon acquisition by Prochlorococcus
Source: Nat Microbiol. 2022 Nov 3;7(12):2068–77. doi: 10.1038/s41564-022-01250-5 (PMC9712107; doi:10.1038/s41564-022-01250-5)
Supplement: Source Data Fig. 2 — Statistical source data. [file 41564_2022_1250_MOESM5_ESM.xlsx]

## Sheet: Fig2_EqPac
Depth	Fe_d	PAR	mu_obs	mu_sim1	mu_sim2	mu_sim3	mu_sim4
5.5	0.03	401.627	0.49525	0.0442241	0.568736	0	0.568736
15.6	0.03	215.087	0.48993	0.176214	0.568736	0	0.560099
30	0.03	105.329	0.73156	0.568736	0.568736	0.0573683	0.568736
45.2	0.03	45.7737	0.61225	0.568736	0.568736	0.26638	0.568736
59.2	0.03	24.1173	0.50788	0.453732	0.453732	0.568736	0.568736
73.9	0.03	11.8126	0.40215	0.172302	0.172302	0.348178	0.348178
90.5	0.03	5.41409	0.38868	0	0	0.0998234	0.0998234
99.4	0.03	3.44533	0.26392	0	0	0	0
119.9	0.03	1.47657	0.15282	0	0	0	0
149.4	0.2	0.49219	0.12721	0	0	0	0
175.1	0.23	0	NaN	NaN	NaN	NaN	NaN
199.4	0.25	0	NaN	NaN	NaN	NaN	NaN

## Sheet: Fig2_HOT
Depth	DIN	PAR	mu_obs	mu_sim1	mu_sim2	mu_sim3	mu_sim4
4.9	0.04	315.372	0.457	0.121788	0.831574	0	0.831574
26.2	0.04	159.205	0.488	0.517991	0.831574	0.0461817	0.831574
45.5	0.03	89.8995	0.731	0.679356	0.679356	0.124101	0.679356
60.4	0.03	52.989	0.68	0.679356	0.679356	0.298594	0.679356
75.4	0.03	29.643	0.61	0.552591	0.552591	0.679356	0.679356
94.8	0.03	15.1282	0.34	0.258223	0.258223	0.442546	0.442546
105.1	0.03	8.57497	0.35	0.0794273	0.0794273	0.23562	0.23562
115.3	0.04	5.5438	0.36	0	0	0.106007	0.106007
126.8	0.1	2.91278	0.378	0	0	0	0
149.2	0.98	1.08647	0.206	0	0	0	0
175	1.92	0.380998	NaN	0	0	0	0
