# Supplementary material for: Single-cell measurements and modelling reveal substantial organic carbon acquisition by Prochlorococcus
Source: Nat Microbiol. 2022 Nov 3;7(12):2068–77. doi: 10.1038/s41564-022-01250-5 (PMC9712107; doi:10.1038/s41564-022-01250-5)
Supplement: Source Data Fig. 3 — Statistical source data. [file 41564_2022_1250_MOESM6_ESM.xlsx]

## Sheet: autotroph
depth	PO4	PO4_upper	PO4_lower	pop	pop_upper	pop_lower	div	div_upper	div_lower	par
2	0.00190269	0.00191304	0.00188799	24753.9	25041.6	24515.8	0.270239	0.278886	0.263712	577.37
6	0.00192886	0.00193938	0.00191443	24673.7	25037.4	24295	0.265537	0.270254	0.25561	479.435
10	0.00191261	0.00192369	0.0018979	24906.4	25504.3	24433.7	0.261924	0.276514	0.254409	398.103
14	0.00190049	0.00191249	0.00188504	25045.5	25497.2	24624.8	0.263147	0.274551	0.253262	330.56
18	0.00189081	0.00190371	0.00187567	24841.1	25317.6	24579.2	0.26005	0.265667	0.253597	274.473
22	0.00187971	0.00189409	0.00186354	24679.7	25231.7	24103.7	0.252651	0.263229	0.241272	227.904
26	0.00186589	0.00188087	0.00184953	24873.4	25517.9	24176.1	0.252831	0.25923	0.246655	189.232
30	0.00184611	0.00186225	0.00182941	24985.9	25356.3	24536.3	0.244236	0.252595	0.236785	157.116
34	0.00181761	0.00183562	0.00179966	25346.9	25768.5	24846	0.235916	0.243169	0.228425	130.443
38	0.00178067	0.00180096	0.00176162	26046.1	26186.6	25671.3	0.239951	0.252273	0.23326	108.289
42	0.00175059	0.00176651	0.00173341	26082.1	26499	25555.5	0.23105	0.233602	0.228152	89.8847
46	0.0017834	0.00180424	0.00177529	24505.6	25905.6	23238.8	0.234046	0.24184	0.228811	74.6007
50	0.00201396	0.00209697	0.0019632	19905.7	22103.7	18362.7	0.247417	0.261936	0.240861	61.9215
54	0.00262778	0.00281953	0.00250272	17124.7	19373.7	15604.4	0.300618	0.315287	0.286653	51.407
58	0.00379778	0.00417055	0.00355832	17402.9	20068.2	14650.9	0.39222	0.418654	0.375705	42.6765
62	0.00571317	0.00630517	0.00530491	17780.1	21649	13869.3	0.478982	0.494968	0.470006	35.4217
66	0.00847273	0.00917057	0.00792964	8899.92	12298.6	5369.67	0.454009	0.467315	0.443469	29.4137
70	0.0118361	0.012472	0.0112733	4679.03	6420.69	3492.71	0.404313	0.41181	0.395673	24.4462
74	0.015454	0.0159432	0.0149381	1606.61	2288.67	876.301	0.364707	0.390752	0.349271	20.3281
78	0.0189748	0.0192973	0.0185333	1199.11	2059.73	208.574	0.298448	0.331015	0.266235	16.9081
82	0.0221258	0.0224355	0.0217689	277.089	1161.03	0	0.324229	1.0961	0	14.0649
86	0.0246433	0.024898	0.0243244	46.9854	234.927	0	0.0531834	0.265917	0	11.7008
90	0.0262566	0.0264202	0.0260677	0	0	0	0	0	0	9.73424
94	0.0268728	0.0269629	0.0267552	0	0	0	0	0	0	8.09826
98	0.0271045	0.0271825	0.0269871	0	0	0	0	0	0	6.73724
102	0.0272607	0.0273361	0.027152	0	0	0	0	0	0	5.60495
106	0.0273829	0.0274551	0.027285	0	0	0	0	0	0	4.66296
110	0.0274847	0.0275522	0.0274005	0	0	0	0	0	0	3.87928
114	0.0275709	0.0276347	0.0275008	0	0	0	0	0	0	3.22731
118	0.0276443	0.0277063	0.0275901	0	0	0	0	0	0	2.68492
122	0.0277071	0.0277661	0.0276588	0	0	0	0	0	0	2.23368
126	0.0277602	0.0278192	0.0276998	0	0	0	0	0	0	1.85828
130	0.027806	0.0278637	0.0277327	0	0	0	0	0	0	1.54597
134	0.0278431	0.0278991	0.0277569	0	0	0	0	0	0	1.28615
138	0.0278737	0.0279262	0.0277764	0	0	0	0	0	0	1.06999
142	0.0278974	0.0279466	0.0277894	0	0	0	0	0	0	0.890163
146	0.0279173	0.0279864	0.0277958	0	0	0	0	0	0	0.740559
150	0.0279361	0.0280236	0.0278027	0	0	0	0	0	0	0.616097
154	0.0279512	0.0280549	0.0278081	0	0	0	0	0	0	0.512553
158	0.0279636	0.0280804	0.0278127	0	0	0	0	0	0	0.426412
162	0.0279751	0.0281047	0.0278183	0	0	0	0	0	0	0.354747
166	0.0279906	0.0281383	0.027828	0	0	0	0	0	0	0.295127
170	0.0280097	0.0281692	0.0278443	0	0	0	0	0	0	0.245527
174	0.0280322	0.0281939	0.0278677	0	0	0	0	0	0	0.204262
178	0.0280551	0.0282187	0.0278915	0	0	0	0	0	0	0.169933
182	0.0280687	0.0282395	0.0279031	0	0	0	0	0	0	0.141373
186	0.0280595	0.0282354	0.0278914	0	0	0	0	0	0	0.117614
190	0.0280124	0.0281737	0.0278538	0	0	0	0	0	0	0.097847
194	0.0279167	0.0280338	0.02778	0	0	0	0	0	0	0.0814024
198	0.0277477	0.0278262	0.0276208	0	0	0	0	0	0	0.0677216

## Sheet: mixotroph
depth	PO4	PO4_upper	PO4_lower	pop	pop_upper	pop_lower	div	div_upper	div_lower	vdoc
2	0.00191085	0.00193274	0.00188879	25035	25625.9	24239.7	0.258864	0.267458	0.252561	5.11174
6	0.00193781	0.00195951	0.00191508	24910.7	25347.6	24539.8	0.262036	0.268824	0.257796	5.40456
10	0.00191928	0.0019414	0.0018972	25045.1	25320.8	24877.4	0.262677	0.277854	0.250273	5.83909
14	0.0019072	0.00192882	0.00188541	25047	25315.1	24768.1	0.259113	0.269039	0.245528	6.39014
18	0.00189723	0.00191847	0.00187538	25137.7	25684.6	24748.8	0.256931	0.263222	0.250176	7.0769
22	0.00188555	0.00190585	0.00186473	24996.3	25612	24385.1	0.251925	0.262071	0.243802	7.9726
26	0.00187077	0.00189033	0.00185075	24976.6	25801.4	24288.8	0.244721	0.24858	0.240844	9.03699
30	0.00185028	0.00186985	0.00183101	25098.8	25526.3	24811.7	0.240424	0.254112	0.22912	10.2871
34	0.00182092	0.00184138	0.00180311	25526	25980.1	25315.6	0.233003	0.237173	0.229433	11.741
38	0.00178174	0.00180108	0.00176627	26424	26841.3	25916.8	0.236257	0.240066	0.233896	13.3293
42	0.00174881	0.00176314	0.00173799	26244.3	26541.4	25957.8	0.231595	0.24013	0.225911	14.7547
46	0.00176586	0.00177581	0.00175761	24414.1	26323.4	22856.1	0.241627	0.248725	0.233233	15.9749
50	0.00189413	0.00193742	0.00185966	20710.7	22179.1	19222.8	0.267562	0.280029	0.255377	17.3239
54	0.00218716	0.00228115	0.00207127	15061.6	16275.3	14118.1	0.29706	0.309009	0.287453	18.9639
58	0.00262456	0.00275902	0.00238238	11678	14317.3	10770.4	0.339895	0.358577	0.31579	21.0045
62	0.00318445	0.00340005	0.00276544	10331.2	13221.8	6481.76	0.377212	0.400863	0.348589	23.3291
66	0.00390438	0.00421148	0.00330304	9402.79	13654.2	6842.7	0.429957	0.463115	0.384002	25.7127
70	0.00489073	0.00562197	0.00409957	11700.2	14019.7	9769.13	0.477009	0.508473	0.430015	28.3809
74	0.00631826	0.00756987	0.00535097	10999.8	14618.1	3858.69	0.495278	0.510876	0.481467	31.3137
78	0.00827259	0.00988337	0.00722774	8650.42	9868.43	6051.72	0.449812	0.460416	0.440561	34.9927
82	0.0107031	0.0125047	0.00954457	5691.81	7317.41	4246.51	0.414418	0.427792	0.400171	39.0924
86	0.0134621	0.0153255	0.0121039	4756.11	8376.29	2736.5	0.376882	0.386473	0.360188	43.1601
90	0.0163819	0.0181858	0.0149833	2270.07	4409.25	301.837	0.352981	0.367945	0.326644	47.344
94	0.0192612	0.020889	0.0179624	2327.29	3178.43	833.256	0.315703	0.331946	0.305862	50.93
98	0.0219154	0.0232491	0.0208108	1306.62	2380.73	409.61	0.299833	0.31218	0.288081	54.5718
102	0.0241189	0.025032	0.0232714	736.46	999.272	473.903	0.286544	0.30627	0.260139	58.332
106	0.0256078	0.0260253	0.0250849	532.257	1192.87	32.6527	0.184431	0.285127	0	61.5878
110	0.026301	0.0265184	0.0260362	298.282	976.308	0	0.0847695	0.227509	0	67.1389
114	0.0265661	0.0267384	0.0263794	65.773	241.844	0	0.0880409	0.239295	0	68.5982
118	0.0267172	0.0268803	0.026547	58.9378	294.689	0	0.042398	0.21199	0	73.3647
122	0.0268244	0.0269849	0.0266593	0	0	0	0	0	0	NaN
126	0.0269055	0.027063	0.0267425	0	0	0	0	0	0	NaN
130	0.026968	0.027122	0.0268015	0	0	0	0	0	0	NaN
134	0.0270166	0.0271673	0.0268443	0	0	0	0	0	0	NaN
138	0.0270553	0.027205	0.0268735	0	0	0	0	0	0	NaN
142	0.0270858	0.0272323	0.0268951	0	0	0	0	0	0	NaN
146	0.0271105	0.0272511	0.0269099	0	0	0	0	0	0	NaN
150	0.0271309	0.0272677	0.0269222	0	0	0	0	0	0	NaN
154	0.0271473	0.027288	0.0269327	0	0	0	0	0	0	NaN
158	0.0271621	0.0273212	0.0269389	0	0	0	0	0	0	NaN
162	0.0271771	0.0273499	0.026948	0	0	0	0	0	0	NaN
166	0.0271929	0.0273784	0.0269576	0	0	0	0	0	0	NaN
170	0.0272121	0.0274075	0.0269726	0	0	0	0	0	0	NaN
174	0.0272349	0.0274404	0.0269871	0	0	0	0	0	0	NaN
178	0.0272562	0.027476	0.026999	0	0	0	0	0	0	NaN
182	0.0272653	0.0275028	0.0269999	0	0	0	0	0	0	NaN
186	0.0272534	0.0275088	0.0269834	0	0	0	0	0	0	NaN
190	0.027205	0.0274576	0.0269404	0	0	0	0	0	0	NaN
194	0.0271088	0.02732	0.0268633	0	0	0	0	0	0	NaN
198	0.026947	0.0271103	0.0267234	0	0	0	0	0	0	NaN
