# Supplementary material for: Single-cell measurements and modelling reveal substantial organic carbon acquisition by Prochlorococcus
Source: Nat Microbiol. 2022 Nov 3;7(12):2068–77. doi: 10.1038/s41564-022-01250-5 (PMC9712107; doi:10.1038/s41564-022-01250-5)
Supplement: Source Data Fig. 4 — Statistical source data. [file 41564_2022_1250_MOESM7_ESM.xlsx]

## Sheet: Fig4_HOT
mix_layer_depth	photic_depth	pct_below	e9312	eMED4	eNATL	eSS120	e9313	Julian_Day
82.78	78.1842	19.7974	19.1139	29.8106	71.4404	85.0025	98.5656	0.766667
82.08	80.361	13.9432	12.9835	16.023	61.9241	64.3173	84.4121	1.56667
117.17	80.5605	34.2478	33.4083	44.9254	57.0947	97.7582	92.3207	2.53333
70.34	103.015	6.5597	5.61275	7.70128	16.0402	45.7456	56.3278	3.86667
42.65	93.7673	7.36912	5.87389	6.27296	28.8027	0.0956671	77.2714	4.9
51.24	114.725	5.92317	2.84588	10.3422	12.5436	67.6269	87.2865	5.76667
44.04	109.159	7.39774	6.29757	22.3197	39.0289	63.2916	71.1293	6.66667
47.48	106.833	6.43193	5.15006	6.99489	32.9095	57.5772	68.4193	7.66667
34.7	106.031	6.93717	5.60007	17.3455	25.2788	53.73	77.4184	8.66667
56.62	100.977	7.0233	5.32277	13.7845	34.3455	93.1682	97.8274	9.73333
67.03	94.7135	2.96803	2.25663	5.23475	20.0434	74.9468	84.1907	11.5667
68.86	90.1187	6.46456	4.45847	16.6106	24.5848	89.845	93.6671	12.4333
49.58	86.2066	2.28792	1.78674	3.09177	6.89917	33.673	31.9313	13.7667
103.66	92.3238	8.25626	7.21079	10.8488	25.1291	66.5432	72.2656	14.8667
NaN	105.321	1.79243	1.48057	3.19489	20.0514	41.1687	43.5573	16
95.03	98.8758	20.1082	19.0859	28.2304	44.1081	89.7024	94.0408	16.8
51.5	112.62	6.28838	5.63331	13.0408	20.1077	42.7635	71.9297	17.8667
21.81	102.271	3.78679	3.10182	7.09818	14.6034	28.8374	46.602	18.8
43.17	105.659	7.24196	6.2511	11.5489	39.0417	54.5115	68.7621	19.7333
39.97	103.787	3.77821	2.55886	11.2775	11.6111	54.4716	70.9931	21.7667
48.03	98.5416	8.52511	7.66013	16.2296	14.5793	80.2398	93.8239	23.2333
54.82	97.399	6.59982	5.46333	8.78991	27.1598	88.7845	96.6772	24.3
34.7	87.033	2.98604	2.34451	9.52352	14.5767	49.0637	59.9259	25.2333
85.41	85.1783	5.79226	5.25507	14.2587	16.8858	42.5516	62.7724	25.9667
72.72	90.6351	6.94113	6.01361	13.1494	26.1939	44.5148	55.1518	27.4333
34.8	92.9362	5.86984	4.72721	19.8276	20.6355	22.6084	23.843	28.4667
37.95	106.279	2.79951	1.36056	6.11234	17.3129	30.1107	58.4044	31.8667
46.71	100.12	7.56067	5.93337	16.234	53.4731	68.487	88.427	32.9333
47.92	108.7	12.0774	10.7618	37.8382	79.7415	98.7814	97.9144	33.8667
46.1	83.1224	16.6706	15.0116	38.7179	97.3751	99.2469	92.9478	34.7667
80.85	93.8645	17.3118	15.0703	26.4512	59.6133	87.3033	97.4067	35.7
84.06	92.4948	6.5727	5.20897	9.70977	37.8459	61.6024	81.0722	36.8667
98.71	92.0817	1.95274	1.36305	3.12664	18.5559	43.2062	66.4509	37.9
124.17	90.9744	32.7647	32.5741	36.9119	41.3204	85.6855	97.1267	39.3333
98.91	91.1429	6.54904	6.14865	7.01084	11.294	42.727	45.7839	40.0333
60.58	99.5657	17.0844	16.248	24.8623	45.3084	88.2043	88.9401	40.8
32.54	93.2757	9.41099	9.22889	13.257	14.7282	20.6053	22.3753	41.5667
39.89	97.7184	1.71522	0.368533	2.45905	16.7266	31.9992	59.0543	43.4
30.53	110.472	12.4753	11.5286	24.588	60.172	88.9963	93.387	44
56.32	104.341	2.85926	2.18506	5.38757	13.5883	33.1869	45.1799	44.9667
39.35	87.409	2.43594	1.55687	4.60386	21.6719	65.5573	91.6663	45.8667
51.05	101.115	2.57127	1.81654	3.63882	8.06961	45.7625	60.3476	47.1333
63.22	90.4539	0.0695034	0.0278764	0.13128	0.116952	2.54686	15.7553	48.9333
89.08	84.7512	0.574207	0.214776	0.749128	1.2993	6.79539	14.5069	49.9667
107.04	93.6464	10.5299	9.11953	13.5798	49.058	82.5415	76.2528	51.9667
55.15	109.324	3.66092	3.30792	15.5654	3.31436	13.8864	19.6149	53.3667
55.37	108.658	15.4329	13.907	27.3302	74.1142	93.4668	97.6767	54.8667
51.47	96.9785	14.9661	12.6742	23.7174	69.3199	92.3708	98.1196	57
46.46	101.709	7.67145	6.4183	17.9382	46.6632	96.0119	97.6322	57.9
50.25	104.652	0.671544	0.149155	1.05111	10.2031	38.2621	58.9457	58.9
79.99	100.265	13.2944	11.8877	25.5045	57.2709	91.071	95.3928	59.9
74.36	86.8306	9.6267	8.39585	19.0011	43.0689	75.9486	83.951	61.9
105.37	81.0526	22.014	20.8	27.73	66.122	89.7749	84.938	62.5333
NaN	85.5846	37.4657	36.668	37.5677	48.4484	84.4868	92.0052	63.8667

## Sheet: Fig4_BAT
mix_layer_depth	photic_depth	pct_below	e9312	eMED4	eNATL	eSS120	e9313	Julian_Day
68.5	85.4574	25.7181	23.7527	36.1887	22.9175	93.4279	69.6145	1.43333
81.675	80.6906	31.8958	31.2247	21.1279	33.3559	44.6994	97.0594	2.36667
140.78	77.5022	20.7729	20.4145	33.0598	20.3674	64.2388	88.8493	4.23333
97.525	82.4967	22.2027	22.2026	17.6375	23.2862	32.2997	26.7504	4.76667
99.175	86.6625	12.1982	11.9738	8.23612	16.436	46.0255	46.0255	5.13333
102.025	91.3018	2.76901	2.76862	3.22091	2.36412	31.1744	32.4	5.76667
31.78	93.6285	3.85347	6.60719	5.36974	1.2944	0.882719	12.8617	6.76667
44.2	104.281	2.0404	0.813265	0.132825	4.81437	2.25741	16.8975	7.7
17.1	99.6153	5.61511	5.18086	0.721919	3.95061	29.5841	64.9986	9.2
20.04	98.6924	27.2478	32.9578	16.5136	24.061	58.5295	77.6898	9.56667
23.82	99.5235	23.2123	14.9787	32.7159	21.3981	95.3878	96.1667	10.5
26.62	94.7969	0.900142	0.631622	1.80794	1.05874	2.42319	12.7791	11.7667
51.125	92.8272	4.29082	2.01033	5.72672	7.15402	27.2361	58.6884	12.3667
75.45	87.5192	1.97552	1.25601	8.49815	3.55464	9.89956	13.2017	13.3
84.2333	81.8767	20.0398	17.8534	27.7749	16.6086	35.6891	65.4736	14.2333
150.875	74.9362	45.2082	45.2324	46.5859	28.7538	93.1599	98.2616	16.1
168.746	80.1677	41.649	41.3957	44.9136	44.7489	49.692	87.4639	16.7
178.675	83.3999	38.5954	39.6317	40.0187	30.5624	51.1155	66.7342	17.0333
122.84	88.723	14.2316	14.4634	13.9176	11.7221	83.9872	89.9711	17.5333
74.45	91.2894	41.6909	42.6962	42.4041	36.5217	38.5604	43.5723	17.9667
131.949	92.2418	23.2937	22.7832	31.9482	23.174	35.8485	33.876	18.4667
185.614	93.5765	24.9485	27.1088	17.9594	22.4962	58.9784	44.8629	18.9333
17.5	104.149	2.53843	1.89909	5.34467	3.01992	0.0909066	0.51659	19.8333
32.6	109.744	1.30213	1.0183	0.130081	1.96445	12.9004	15.6648	20.7667
15.65	98.7033	20.2878	16.2778	24.5796	28.6292	79.5497	91.7308	21.7333
14.7625	98.4902	42.7312	39.3213	60.9825	57.2731	99.7059	99.3241	22.8667
25.41	95.2915	1.93759	0.898731	1.25981	6.903	17.1526	33.4793	23.8
49.5143	91.857	1.597	0.693489	0.606285	8.36268	9.03612	11.627	24.7667
71.475	85.6928	13.2354	10.1233	13.0965	24.8642	68.3596	90.9343	25.7667
72.0875	81.0177	35.3119	33.6893	43.9808	28.8154	96.759	97.9938	26.6333
154.211	75.0256	45.0827	45.4417	41.0157	34.175	91.7983	97.9367	28.3
206.117	83.4978	36.7062	38.0483	39.1477	25.9582	96.2228	96.1898	29.2333
228.978	87.969	47.0448	50.2814	47.1281	37.5297	45.3054	45.3054	29.6333
253.744	91.1513	34.0574	36.5512	35.052	29.1032	43.6092	43.6092	30.0667
137.039	92.1581	12.7625	10.0872	16.9679	18.8769	68.8616	82.1616	30.6
42.2167	93.043	0.586124	0.361523	0.710963	0.712209	6.22198	9.4889	31.0333
29.65	103.976	0.994584	0.918204	0.817555	1.04822	6.45477	15.3937	31.9667
20.5167	110.842	1.73598	1.6596	0.207343	4.13277	2.95714	16.2999	32.9
13.65	98.6551	27.5498	24.9575	19.459	44.2076	70.8062	80.1513	34.0667
26.2429	99.9711	2.23492	1.484	0.198006	9.84622	2.51545	13.3578	34.7667
16.3	95.8176	8.49727	9.12938	2.6867	12.2003	64.1803	74.954	35.7
45.7	92.2109	10.0189	7.58814	4.05079	7.96916	49.5698	72.6495	36.8667
59.3556	86.2342	12.7545	9.61325	11.7357	20.2363	62.8525	86.791	37.8667
82.0833	80.9619	20.4448	15.7373	15.9689	46.5619	76.6954	87.5567	38.8333
149.9	75.4344	46.3903	48.1699	47.7483	34.2572	87.7187	87.9827	40.5333
151.74	78.3006	31.128	31.6817	34.1799	25.1926	70.3396	62.1516	40.8667
154.315	82.6987	37.6944	40.1683	39.0046	24.2714	79.6277	79.8226	41.3333
61.54	92.0132	4.9492	5.15657	4.86248	4.70173	48.1914	50.8644	42.7333
33.4	101.456	17.9566	13.7557	23.4103	24.4642	47.2434	56.944	43.9
18.9538	102.713	3.11516	1.42267	0.119325	9.01647	13.3338	43.4938	45.5
20.7545	98.6693	14.4681	18.1506	7.35002	4.67432	57.1299	70.1713	46.2333
20.4417	100.005	1.52986	0.704263	0.0812042	6.17286	2.84462	16.0679	46.9333
24.65	95.8826	5.43817	4.9258	3.98853	13.6811	61.2245	68.6553	47.8667
34.3762	92.1694	4.7038	2.02653	1.29745	10.518	39.6835	37.0366	49.0667
77.6833	86.7885	2.57447	1.18951	7.94044	9.23491	13.1266	23.4962	49.9667
87.4778	81.5216	23.1773	22.5976	33.1531	30.0481	90.7842	97.2246	50.8667
161.689	75.0821	48.3701	49.1786	44.7099	36.7656	95.5682	98.8742	52.6667
161.19	82.5942	42.8255	46.2668	42.7318	21.7487	91.0663	96.1038	53.5
170.327	87.5186	47.7692	50.8922	48.3569	36.6564	80.2411	93.449	53.9333
180.167	90.9799	35.5785	39.3391	38.6921	23.8892	77.2548	79.6116	54.4
112.579	91.7814	19.3629	22.1037	20.8712	10.1692	83.189	74.1597	54.8333
50.1909	92.7095	5.87658	7.94043	7.82492	2.56027	67.4338	88.2916	55.2333
39.7308	103.908	4.68594	5.18873	3.10247	4.94153	17.6529	23.146	56.3
16.1231	106.399	9.07045	5.98699	1.78288	19.4339	31.0744	51.0033	57.4667
11.9714	98.6831	2.15304	1.15105	1.36707	3.97456	15.4354	30.1978	58.4
19.6187	98.717	3.06625	1.17517	0.146133	3.45638	15.9913	40.1004	59.3667
35.55	95.8795	4.04872	2.38788	15.9749	6.28386	32.652	56.8496	60.1
46.7889	93.1682	3.36427	2.50883	5.03038	5.89157	20.2802	43.441	61.0333
71.475	85.5929	3.05253	1.84537	8.10607	5.28705	20.7392	26.5846	62.3333
79.175	81.4578	7.2816	5.64035	7.67271	4.23029	32.8462	39.3556	63.0667
