# Supplementary material for: Single-cell measurements and modelling reveal substantial organic carbon acquisition by Prochlorococcus
Source: Nat Microbiol. 2022 Nov 3;7(12):2068–77. doi: 10.1038/s41564-022-01250-5 (PMC9712107; doi:10.1038/s41564-022-01250-5)
Supplement: Source Data Extended Data Fig. 1 — Statistical source data. [file 41564_2022_1250_MOESM8_ESM.xlsx]

## Sheet: High_FL
FSC_H	PerCP_A
72	99.9
208	54
99	98.55
3580	6413.85
138	70.2
113	70.2
263	217.35
297	72.9
91	113.4
40	128.25
301	174.15
0	93.15
3711	5144.85
35	140.4
0	75.6
246	141.75
140	132.3
57	71.55
186	147.15
116	186.3
20	70.2
121	102.6
70	75.6
180	140.4
176	44.55
22	105.3
0	121.5
0	176.85
0	85.05
141	110.7
57	76.95
109	116.1
0	105.3
0	135
0	99.9
110	112.05
100	155.25
71	136.35
85	155.25
74	79.65
401	64.8
223	74.25
0	93.15
242	86.4
0	85.05
50	79.65
1	94.5
0	58.05
0	95.85
262	149.85
0	91.8
210	126.9
0	164.7
159	87.75
57	108
81	68.85
326	110.7
156	110.7
12	68.85
93	265.95
213	141.75
111	120.15
144	86.4
33	113.4
38	162
212	121.5
0	137.7
147	149.85
73	144.45
0	106.65
144	95.85
83	79.65
14	222.75
53	126.9
144	130.95
0	81
0	193.05
8	236.25
114	106.65
0	87.75
378	105.3
95	71.55
0	149.85
299	85.05
185	99.9
206	66.15
144	74.25
0	170.1
131	141.75
28	71.55
186	85.05
117	87.75
232	66.15
0	110.7
0	149.85
81	116.1
61	75.6
130	110.7
275	91.8
34	43.2
0	87.75
135	68.85
114	49.95
168	105.3
0	182.25
0	143.1
18	135
108	129.6
149	110.7
29	144.45
216	86.4
75	93.15
0	109.35
31	79.65
185	71.55
270	91.8
399	79.65
67	74.25
156	101.25
57	94.5
218	40.5
10950	4284.9
143	86.4
308	47.25
41	129.6
41	102.6
148	130.95
122	126.9
245	97.2
28	90.45
263	113.4
58	126.9
161	75.6
143	105.3
229	91.8
156	105.3
63	59.4
0	79.65
51	149.85
225	143.1
0	114.75
19	95.85
183	170.1
166	153.9
152	98.55
38	89.1
47	117.45
138	49.95
331	117.45
106	153.9
9	76.95
93	97.2
143	108
428	63.45
126	85.05
25	187.65
154	133.65
166	136.35
34	87.75
183	75.6
290	116.1
139	86.4
5524	3358.8
67	108
71	172.8
0	106.65
150	86.4
266	245.7
79	70.2
0	118.8
156	144.45
0	110.7
13	128.25
107	54
72	110.7
119	106.65
85	94.5
152	106.65
151	140.4
253	129.6
0	151.2
386	3812.4
84	102.6
0	97.2
26	129.6
19	114.75
176	152.55
342	148.5
127	102.6
0	48.6
99	102.6
0	95.85
0	91.8
5	160.65
242	89.1
157	126.9
19	76.95
32	93.15
157	156.6
365	95.85
213	81
237	110.7
196	101.25
1783	193.05
0	137.7
62	156.6
0	86.4
0	75.6
63	136.35
198	117.45
187	75.6
0	126.9
112	122.85
145	99.9
81	74.25
180	130.95
40	171.45
14	72.9
165	103.95
35	145.8
23	129.6
16	99.9
72	76.95
66	140.4
0	120.15
0	91.8
269	83.7
11	129.6
294	93.15
125	93.15
183	72.9
95	121.5
122	83.7
31	67.5
81	110.7
0	118.8
173	195.75
100	95.85
5	93.15
48	151.2
62	81
129	103.95
60	54
175	102.6
175	103.95
557	4077
65	136.35
0	37.8
0	155.25
0	130.95
0	72.9
0	89.1
85	126.9
132	121.5
23	143.1
94	63.45
273	139.05
0	135
70	94.5
72	152.55
11	24.3
5	195.75
164	103.95
116	85.05
0	62.1
98	82.35
136	120.15
49	125.55
0	105.3
90	98.55
89	56.7
128	110.7
194	113.4
61	202.5
0	117.45
191	121.5
0	90.45
114	98.55
49	145.8
51	82.35
185	166.05
137	139.05
272	39.15
88	121.5
88	130.95
85	86.4
0	43.2
0	112.05
129	78.3
35	207.9
0	139.05
0	78.3
248	99.9
45	156.6
0	151.2
35	194.4
84615	1626.75
70	144.45
52	170.1
72	78.3
85	106.65
155	112.05
87	33.75
150	232.2
113	148.5
0	114.75
0	106.65
122	147.15
288	72.9
0	81
0	97.2
72	60.75
42	120.15
49	101.25
144	353.7
455	5044.95
151	120.15
184	118.8
64	206.55
133	102.6
104	108
0	98.55
77	91.8
65	164.7
84	78.3
201	159.3
0	108
7661	129.6
0	58.05
176	78.3
88	102.6
157	79.65
87	128.25
107	101.25
137	143.1
42	103.95
285	141.75
15	85.05
103	76.95
164	197.1
66	118.8
12	118.8
236	108
64	93.15
203	117.45
213	139.05
87	114.75
75	83.7
91	90.45
86	128.25
76	56.7
405	4758.75
38	56.7
142	112.05
432	118.8
31	109.35
0	63.45
137	89.1
107	86.4
0	64.8
0	60.75
125	136.35
0	140.4
187	76.95
34	116.1
21	114.75
114	207.9
0	120.15
148	110.7
110	160.65
0	218.7
66	137.7
262	178.2
114	121.5
118	94.5
0	108
0	94.5
96	108
3	118.8
103	76.95
66	136.35
174	157.95
142	87.75
178	78.3
168	103.95
3477	5726.7
191	68.85
66	56.7
61	341.55
80	83.7
139	172.8
165	89.1
0	81
0	189
132	99.9
88	193.05
507	3113.1
151	133.65
217	93.15
57	101.25
0	68.85
125	83.7
143	121.5
55	89.1
3240	31914
9	113.4
0	147.15
115	114.75
92	29.7
119	236.25
1628	129.6
30	56.7
216	145.8
116	108
74	116.1
81	224.1
426	98.55
228	144.45
526	3231.9
0	74.25
27	157.95
209	72.9
200	114.75
48	113.4
97	120.15
1	132.3
123	125.55
0	157.95
242440	218.7
89	140.4
2	140.4
22	86.4
94	116.1
215	129.6
0	75.6
109	71.55
302	132.3
250	101.25
139	29.7
568	99.9
298	68.85
0	74.25
127	128.25
73	128.25
31	70.2
274	163.35
0	102.6
29	400.95
0	128.25
149	99.9
126	74.25
33	139.05
29	83.7
0	98.55
81	101.25
0	49.95
100	122.85
108	103.95
70	109.35
1	116.1
117	81
184	94.5
0	174.15
0	194.4
0	87.75
95	106.65
139	164.7
0	157.95
31	112.05
253	93.15
223	105.3
162	148.5
120	105.3
73	78.3
44	105.3
65	79.65
245	82.35
130	189
9	187.65
78	56.7
150	95.85
15	170.1
257	153.9
198	95.85
273	195.75
162	124.2
21	54
0	47.25
45	117.45
98	60.75
28	67.5
37	116.1
272	140.4
0	116.1
92	156.6
245	170.1
192	132.3
0	91.8
0	141.75
169	105.3
108	60.75
190	137.7
106	160.65
126	130.95
0	79.65
5	101.25
2	85.05
17	76.95
653	117.45
197	98.55
149	101.25
467	139.05
75	139.05
179	206.55
15708	98.55
92	102.6
239	149.85
0	93.15
0	153.9
97	110.7
227	368.55
116	116.1
0	85.05
75	166.05
213	81
199	41.85
57	102.6
206	99.9
95	71.55
0	109.35
19	102.6
113	110.7
77	81
0	139.05
52	64.8
348	83.7
216	125.55
56	121.5
98	151.2
62	139.05
82	98.55
57	91.8
33	75.6
209	81
208	133.65
132	164.7
81	90.45
234	187.65
0	66.15
152	136.35
39062	2338.2
0	122.85
229	145.8
18	62.1
183	160.65
141	99.9
88	101.25
268	48.6
89	139.05
181	135
62	70.2
167	97.2
169	68.85
289	120.15
160	86.4
169	95.85
81	56.7
0	112.05
101	133.65
95	95.85
254	68.85
192	66.15
349	63.45
0	135
73	91.8
36	137.7
101	95.85
163	164.7
23	102.6
173	105.3
210	87.75
0	109.35
0	132.3
194	121.5
4	105.3
79	136.35
94	116.1
16	78.3
148	118.8
0	82.35
97	105.3
79	413.1
299	120.15
0	121.5
0	89.1
11256	4099.95
83	97.2
80	121.5
39	139.05
0	121.5
107	87.75
6	130.95
339	211.95
0	112.05
97	109.35
34	76.95
218	67.5
2	90.45
81	103.95
38	120.15
170	47.25
93	86.4
38	116.1
85	130.95
0	86.4
76	156.6
173	102.6
0	113.4
118	78.3
118	94.5
30	136.35
185	95.85
46	78.3
31	120.15
2955	32346
106	151.2
82	144.45
96	121.5
0	130.95
206	85.05
189	284.85
27	121.5
159	103.95
115	63.45
277	54
121	353.7
6	176.85
233	68.85
293	148.5
143	145.8
24	103.95
81	121.5
172	464.4
164	148.5
159	74.25
234	110.7
144	81
12671	3410.1
214	136.35
89	175.5
32	81
47	147.15
174	74.25
48	124.2
0	87.75
0	117.45
48	145.8
0	91.8
0	118.8
128	60.75
29	113.4
124	136.35
35	75.6
197	117.45
0	140.4
0	94.5
242	128.25
150	170.1
10	102.6
0	102.6
259	68.85
331	74.25
289	163.35
36	105.3
47	114.75
64	67.5
66	121.5
223999	270
207	174.15
74	116.1
196	128.25
86	110.7
14	109.35
539	2392.2
93	66.15
117	113.4
214	139.05
175	91.8
47	82.35
106	89.1
0	116.1
0	129.6
0	89.1
499	85.05
261	97.2
190	98.55
44	35.1
126	137.7
141	155.25
244	79.65
270	85.05
112	103.95
68	101.25
163	132.3
256	94.5
173	76.95
48	85.05
33	124.2
5	89.1
58	93.15
122	205.2
51	133.65
75	149.85
56	108
38	85.05
216	76.95
229	167.4
289	103.95
155	93.15
91	52.65
38	95.85
77	40.5
158	145.8
0	45.9
204	99.9
142	62.1
132	87.75
419	5410.8
24	137.7
87	172.8
33	103.95
189	102.6
19	71.55
204	147.15
25	82.35
92	93.15
69	117.45
181	108
26	121.5
117	95.85
0	68.85
70	110.7
6	124.2
54	130.95
22	144.45
286	79.65
13750	126217
91	425.25
185	105.3
287	112.05
129	144.45
193	147.15
0	35.1
129	81
0	113.4
353	94.5
0	135
144	82.35
46	95.85
10	125.55
64	105.3
128	93.15
48	148.5
0	124.2
244	47.25
186	164.7
56	67.5
139	94.5
113	147.15
116	141.75
185	141.75
14490	1611.9
455	1717.2
343	110.7
99	93.15
0	101.25
0	98.55
131	90.45
188	90.45
73	149.85
42	112.05
160	94.5
0	90.45
137	118.8
0	128.25
180	126.9
168	201.15
51	93.15
35	140.4
13	118.8
172	74.25
49	67.5
204	93.15
114	122.85
46	97.2
64	128.25
152	144.45
90	251.1
394	118.8
148	76.95
169	122.85
52	114.75
217	90.45
0	81
28	124.2
37	82.35
37	157.95
71	98.55
188	116.1
144	98.55
70	82.35
30	81
42	217.35
261	79.65
171	121.5
89	112.05
41	40.5
106	122.85
46	112.05
0	141.75
225	126.9
0	133.65
56	101.25
101	78.3
165	95.85
149	86.4
2493	33928.2
258	126.9
137	78.3
111	76.95
0	120.15
51	109.35
181	67.5
330	2685.15
58	202.5
226	85.05
0	83.7
206	145.8
79	72.9
0	132.3
0	124.2
122	167.4
142	129.6
0	184.95
215	103.95
0	63.45
34	103.95
194	108
139	105.3
90	86.4
199	114.75
75	184.95
32	118.8
20	98.55
68	97.2
144	168.75
390	110.7
53	199.8
271	67.5
142	98.55
40	83.7
130	187.65
31	99.9
97	72.9
0	62.1
56	75.6
146	98.55
33	58.05
151	78.3
144	114.75
55	143.1
50	117.45
3	132.3
270	58.05
115	133.65
71	101.25
471	117.45
106	157.95
213	149.85
337	67.5
60	157.95
121	164.7
61	179.55
151	93.15
22	132.3
140	97.2
49	135
74	68.85
121	164.7
0	110.7
20	83.7
28	105.3
0	62.1
73	87.75
95	126.9
7	113.4
90	122.85
272	97.2
0	116.1
266	20.25
17	62.1
35	95.85
85	125.55
208	197.1
586	4791.15
82	176.85
102	82.35
0	108
0	128.25
109	136.35
93	85.05
89	124.2
5	62.1
0	102.6
103	74.25
119	71.55
51	139.05
63	101.25
101	136.35
95	117.45
0	151.2
82	86.4
194	99.9
54	162
0	78.3
61	102.6
32	152.55
210	133.65
41	130.95
46	63.45
222	122.85
64	102.6
55	85.05
135	105.3
214	137.7
183	95.85
91	120.15
33	102.6
195	64.8
0	102.6
263	95.85
117	78.3
213	2982.15
145	129.6
137	133.65
79	125.55
111	108
118	121.5
123	87.75
0	98.55
1	101.25
94	106.65
0	102.6
189	93.15
172	91.8
19	103.95
111	162
65	82.35
0	190.35
49	213.3
659	81
210	193.05
104	116.1
12	155.25
160	67.5
127	160.65
0	113.4
203	149.85
97	135
6	141.75
93	90.45
108	97.2
0	103.95
20	145.8
19	148.5
6	241.65
193	114.75
44	167.4
245	172.8
0	122.85
118	81
201	108
0	136.35
65	79.65
167	108
17	52.65
56	108
136	120.15
102	151.2
2937	32892.8
167	175.5
192	128.25
39	164.7
30	114.75
57	90.45
45	124.2
46	174.15
143	121.5
144	71.55
21	83.7
165	190.35
115	105.3
0	137.7
7177	4383.45
165	64.8
199	94.5
191	78.3
136	143.1
201	94.5
183	121.5
91	135
128	86.4
0	121.5
39	157.95
46	113.4
16	105.3
47	218.7
156	78.3
134	133.65
0	93.15
0	121.5
55	148.5
48	182.25
225	156.6
0	116.1
66	95.85
0	130.95
0	156.6
39	118.8
172	87.75
156	83.7
71079	688.5
85	130.95
3270	30931.2
0	70.2
86	60.75
184	83.7
55	145.8
10461	139.05
315	121.5
10	91.8
0	93.15
91	101.25
90	71.55
351	75.6
0	20.25
241	103.95
84	112.05
101	66.15
242	110.7
1	190.35
183	63.45
204	132.3
95	81
247	79.65
105	60.75
23	151.2
0	86.4
172	106.65
145	102.6
115	157.95
157	99.9
189	72.9
27	122.85
204	86.4
171	135
71	122.85
61	141.75
153	83.7
158	113.4
52	128.25
183	108
8	121.5
138	75.6
81	135
220	128.25
307	85.05
148	157.95
149	149.85
117	229.5
222	97.2
414	220.05
119	64.8
184	117.45
155	144.45
199	133.65
50	210.6
0	98.55
188	98.55
89	132.3
84	89.1
0	54
67	105.3
450	121.5
108	195.75
0	99.9
109	98.55
141	141.75
0	105.3
12	86.4
42	89.1
0	148.5
124	120.15
0	75.6
2929	31793.8
123	383.4
145	108
3	94.5
68	160.65
37	156.6
0	95.85
2636	30873.2
78	213.3
112	94.5
161	116.1
141	206.55
9551	2868.75
154	70.2
26	124.2
193	89.1
9535	3335.85
0	93.15
167	112.05
43	155.25
185	49.95
81	102.6
34	126.9
0	103.95
0	130.95
176	70.2
61	197.1
0	121.5
0	133.65
21	121.5
23	129.6
139	56.7
120	101.25
130	110.7
37	91.8
60	72.9
132	90.45
151	237.6
184	110.7
213	90.45
28	86.4
77	153.9
348	130.95
49	101.25
95	87.75
0	79.65
0	122.85
193	95.85
190	94.5
169	90.45
9	136.35
400	3334.5
15	85.05
0	144.45
18	121.5
79	232.2
25	70.2
0	101.25
71	85.05
193	89.1
35	147.15
124	78.3
44	98.55
94	91.8
35	71.55
58	349.65
89	116.1
80	83.7
77	75.6
0	128.25
38	74.25
170	139.05
102	143.1
0	108
39	128.25
0	126.9
38	171.45
45	112.05
195	85.05
91	117.45
0	101.25
112	109.35
0	103.95
39	79.65
222	140.4
47	141.75
0	93.15
89	224.1
269	286.2
156	128.25
126	102.6
132	113.4
0	89.1
233	118.8
133	108
0	114.75
0	155.25
11	97.2
166	103.95
40	91.8
131	44.55
0	139.05
0	175.5
2	121.5
45	86.4
154	99.9
154	133.65
169	116.1
127	102.6
192	117.45
502	12623.9
134	113.4
0	48.6
53	117.45
36	116.1
166	79.65
356	6484.05
58	97.2
219	249.75
18	75.6
227	79.65
50	82.35
139	112.05
0	157.95
39	118.8
133	87.75
259	79.65
109	90.45
383	81
551	3603.15
190	149.85
24	71.55
2709	32771.2
57	156.6
107	133.65
168	133.65
22	75.6
131	60.75
68	72.9
90	99.9
160	105.3
90	105.3
69	101.25
0	217.35
61	94.5
83	159.3
133	94.5
108	126.9
0	155.25
118	52.65
203	180.9
239	86.4
152	118.8
0	91.8
0	125.55
177	157.95
0	83.7
104	112.05
297	67.5
122	74.25
177	149.85
49	112.05
143	132.3
156	52.65
0	112.05
0	361.8
140	152.55
51	113.4
53	113.4
34	71.55
19	108
89	102.6
3	147.15
286	76.95
0	128.25
37	68.85
798	179.55
473	102.6
0	82.35
57	94.5
145	90.45
33	166.05
0	109.35
28	153.9
136	56.7
0	112.05
116	274.05
25	106.65
0	90.45
94	85.05
195	171.45
92	130.95
195	232.2
161	129.6
189	87.75
0	87.75
0	106.65
61	85.05
142	110.7
0	101.25
115	93.15
126	101.25
0	62.1
44	101.25
124	132.3
2	108
0	106.65
93	74.25
90	114.75
78	375.3
72	159.3
258	147.15
302	125.55
448	2809.35
19	81
111	98.55
156	159.3
160	89.1
211	82.35
0	40.5
327	3283.2
205	117.45
148	108
110	113.4
285	93.15
91	91.8
0	118.8
93	144.45
152	106.65
239	3202.2
104	176.85
828	130.95
0	86.4
147	141.75
84	103.95
0	93.15
332	145.8
153	114.75
24	86.4
23	117.45
139	114.75
690	120.15
54	67.5
38	139.05
155	93.15
92	137.7
57	90.45
15	110.7
89	76.95
153	112.05
162	112.05
36	121.5
123	163.35
90	243
115	102.6
70	78.3
132	3893.4
71	81
39	52.65
69	89.1
75	129.6
121	87.75
128	66.15
127	114.75
147	74.25
144	86.4
43	147.15
72	106.65
69	166.05
129	75.6
151	75.6
0	101.25
78	114.75
74	114.75
179	95.85
139	101.25
127	67.5
132	102.6
105	124.2
94	94.5
131	102.6
167	103.95
45	86.4
170	116.1
322	64.8
204	187.65
74	97.2
103	85.05
1	160.65
0	143.1
212	78.3
296	126.9
0	238.95
37	157.95
104	126.9
0	68.85
1035	4140.45
0	114.75
211	132.3
0	112.05
0	148.5
20	121.5
53	160.65
131	108
219	213.3
224	128.25
53	159.3
0	94.5
0	145.8
0	126.9
0	63.45
605	60.75
157	101.25
0	149.85
0	87.75
157	121.5
245	62.1
142	95.85
15	78.3
103	113.4
297	141.75
16	116.1
75	178.2
0	149.85
143	101.25
199	147.15
158	86.4
41	87.75
0	85.05
208	82.35
21	66.15
170	128.25
118	101.25
194	125.55
198	81
193	91.8
88	256.5
0	164.7
68	141.75
132	108
80	98.55
89	135
63	121.5
0	170.1
15	64.8
218	170.1
323	93.15
23	117.45
110	94.5
120	51.3
101	251.1
0	27
0	101.25
54	143.1
45	97.2
13	98.55
0	114.75
3	64.8
214	101.25
328	81
281	110.7
213	79.65
36	105.3
49	102.6
0	62.1
279	144.45
296	157.95
315	75.6
210	87.75
263	76.95
262	94.5
0	36.45
8	105.3
221	98.55
200	133.65
80	87.75
223	105.3
145	174.15
110	75.6
59	102.6
62	103.95
975	118.8
49	128.25
65	193.05
99	62.1
0	102.6
223	145.8
40	167.4
113	133.65
31	117.45
122	74.25
83	184.95
209	168.75
174	55.35
86	112.05
117	75.6
144	86.4
0	139.05
147	159.3
112	94.5
0	218.7
0	174.15
138	76.95
33	70.2
123	95.85
253	141.75
0	152.55
127	160.65
271	109.35
0	121.5
147	126.9
118	78.3
33963	3423.6
187	116.1
151	120.15
201	126.9
70	89.1
158	95.85
136	101.25
185	140.4
0	113.4
15	102.6
65	151.2
318	109.35
39	234.9
242	97.2
98	194.4
57	103.95
149	151.2
183	168.75
276	118.8
99	102.6
74	130.95
67	67.5
98	49.95
291	130.95
72	135
160	129.6
0	124.2
117	89.1
178	157.95
62	128.25
151	74.25
0	135
58	112.05
182	95.85
0	122.85
315	108
42	83.7
130	179.55
259789	2778.3
6614	3627.45
142	207.9
161	117.45
185	98.55
137	82.35
53	83.7
195	148.5
81	141.75
38	64.8
106	90.45
52	159.3
68	109.35
0	132.3
198	151.2
51	113.4
0	143.1
0	87.75
101	89.1
86	99.9
0	114.75
237	33.75
115	101.25
0	203.85
137	125.55
196	51.3
5	114.75
4	124.2
55	375.3
210	113.4
237	145.8
367	136.35
184	114.75
232	95.85
4906	2702.7
0	93.15
32	99.9
82	102.6
143	139.05
144	376.65
79	79.65
0	43.2
168	116.1
23	93.15
1178	101.25
23	56.7
44	112.05
0	81
0	186.3
25	199.8
0	76.95
26	151.2
181	55.35
283	139.05
141	129.6
73	91.8
178	117.45
124	132.3
161	179.55
51	120.15
12	152.55
0	145.8
0	85.05
181	110.7
286	58.05
71	103.95
82	126.9
21	75.6
14	81
97	218.7
93	116.1
0	83.7
219	114.75
0	78.3
212	148.5
0	83.7
0	101.25
3283	2115.45
205	93.15
95	82.35
213	275.4
147	95.85
146	136.35
156	97.2
17	68.85
4	172.8
34	133.65
52	133.65
10	330.75
80	78.3
0	113.4
36	103.95
150	611.55
93	110.7
75	156.6
3916	2242.35
90	95.85
91	21.6
232	166.05
161	193.05
90	99.9
275	98.55
0	144.45
0	113.4
2731	31880.2
428	3142.8
37	91.8
72	147.15
182	149.85
176	110.7
179	109.35
171	76.95
464	3387.15
20	234.9
24	94.5
66	41.85
36	125.55
318	101.25
71	114.75
95	90.45
126	70.2
103	140.4
35	113.4
143	83.7
189	121.5
0	78.3
593	130.95
246	110.7
247	225.45
272	67.5
53	87.75
0	128.25
123	89.1
163	110.7
277	78.3
30	137.7
136	103.95
43	117.45
0	95.85
146	83.7
64	72.9
14	108
423	106.65
0	83.7
223	151.2
63	124.2
409	141.75
0	155.25
142	125.55
88	72.9
0	86.4
0	98.55
109	201.15
186	76.95
69	81
127	76.95
9	68.85
107	121.5
2068	3137.4
139	110.7
65	145.8
30	172.8
0	94.5
5073	2280.15
69	86.4
106	113.4
43	81
49	108
111	74.25
131	116.1
32	98.55
0	82.35
105	159.3
160	87.75
79	117.45
113	129.6
29	113.4
29	182.25
128	133.65
124	122.85
83	129.6
129	64.8
1	164.7
80	125.55
118	81
82	322.65
73	79.65
48	97.2
287	116.1
63	95.85
0	171.45
0	152.55
0	172.8
28	145.8
0	132.3
144	86.4
62	160.65
115	132.3
0	60.75
157	110.7
0	94.5
0	66.15
5	79.65
95	133.65
0	136.35
37	29.7
0	87.75
0	126.9
126	78.3
167	137.7
169	75.6
134	67.5
0	74.25
200	103.95
77	55.35
131	85.05
10	129.6
60	125.55
76	170.1
0	237.6
95	110.7
0	89.1
4	170.1
60	143.1
188	149.85
0	162
0	125.55
125	68.85
179	153.9
32	60.75
27	108
149	144.45
237	122.85
180	56.7
56	145.8
5	149.85
47	117.45
77	103.95
0	81
188	120.15
177	90.45
98	214.65
251	91.8
25	102.6
58	93.15
138	85.05
42	108
78	144.45
92	145.8
202	75.6
14	140.4
3	148.5
269	91.8
43	135
141	94.5
40	108
126	112.05
71	120.15
74	51.3
99	74.25
257	139.05
168	183.6
0	114.75
118	122.85
125	110.7
151	214.65
134	116.1
129	103.95
177	43.2
30	116.1
73	101.25
205	106.65
33	112.05
42	147.15
27	83.7
0	133.65
0	129.6
92	108
217	120.15
122	129.6
100	249.75
0	579.15
166	172.8
125	99.9
172	39.15
118	145.8
246	94.5
181	89.1
53413	4199.85
12	103.95
113	74.25
0	98.55
21	144.45
80	116.1
278	70.2
216	98.55
105	112.05
162	135
32	218.7
0	112.05
158	211.95
69	83.7
133	132.3
4	103.95
0	112.05
0	190.35
51	113.4
187	151.2
113	91.8
87	31.05
57	109.35
196	129.6
98	122.85
0	81
24	148.5
297	64.8
36	128.25
0	99.9
122	110.7
56	99.9
98	48.6
0	110.7
155	82.35
71	94.5
46	139.05
130	81
0	102.6
0	120.15
20	151.2
9	93.15
144	25.65
161	160.65
0	151.2
167	121.5
64	93.15
8	130.95
66	128.25
91	93.15
226	141.75
161	137.7
206	98.55
159	124.2
0	132.3
118	110.7
292	116.1
251	93.15
0	139.05
0	82.35
182	244.35
144	132.3
0	153.9
0	113.4
101	116.1
288	94.5
185	124.2
124	87.75
189	155.25
377	109.35
196	121.5
152	89.1
213	114.75
191	112.05
0	81
0	83.7
379	98.55
131	124.2
117	102.6
611	122.85
0	102.6
306	81
18	94.5
285	4448.25
0	47.25
156	44.55
151	58.05
155	90.45
116	67.5
156	66.15
0	132.3
83	187.65
0	89.1
0	120.15
0	68.85
133	82.35
215	91.8
96	94.5
159	125.55
0	137.7
210	178.2
89	120.15
2894	30904.2
164	63.45
57	190.35
80	87.75
276	109.35
159	97.2
125	82.35
109	148.5
89	116.1
53	168.75
7	87.75
35	60.75
164	128.25
255	99.9
172	126.9
240	149.85
5	137.7
228	85.05
65	109.35
0	60.75
134	130.95
183	180.9
127	95.85
195	148.5
55	55.35
74	106.65
65	128.25
94	97.2
66	41.85
67	137.7
165	67.5
0	145.8
179	2519.1
45	110.7
308	166.05
164	82.35
37	101.25
24	101.25
168	167.4
159	108
50	125.55
21	68.85
145	85.05
369	94.5
165	102.6
0	74.25
50	148.5
144	122.85
142	25.65
260	70.2
306	118.8
258	183.6
0	183.6
52	148.5
86	74.25
[truncated: 8,369 more rows]

## Sheet: Low_FL
FSC_H	PerCP_A
255	78.3
151	79.65
132	75.6
478	1999.35
86	82.35
31	72.9
0	89.1
309	89.1
199	110.7
61	101.25
0	105.3
141	171.45
0	91.8
543	109.35
76	153.9
12	133.65
0	108
105	81
146	105.3
259	97.2
205	129.6
312	63.45
140	74.25
177	143.1
109	193.05
70	132.3
0	71.55
77	144.45
90	103.95
95	89.1
0	86.4
105	110.7
45	79.65
235	58.05
92	157.95
67	81
16	141.75
134	133.65
0	109.35
15	43.2
80	75.6
0	110.7
161	85.05
325	54
71	139.05
0	157.95
0	86.4
166	139.05
0	70.2
156	102.6
180	99.9
189	89.1
185	49.95
185	1181.25
0	51.3
30	106.65
120	121.5
61	76.95
157	25.65
114	137.7
163	78.3
269	99.9
380	98.55
255	110.7
177	168.75
265	152.55
372	62.1
161	101.25
76	113.4
578	2604.15
192	109.35
142	153.9
137	144.45
0	114.75
0	71.55
74	141.75
6	85.05
280	106.65
238	124.2
152	70.2
118	106.65
0	113.4
297	75.6
157	67.5
171	87.75
389	151.2
232	71.55
101	105.3
32	139.05
161	132.3
26	32.4
0	137.7
44	117.45
194	81
53	93.15
166	87.75
234	40.5
130	98.55
78	89.1
88	75.6
72	105.3
251	106.65
144	91.8
18	113.4
222	87.75
7443	93075.8
162	93.15
95	109.35
64	136.35
124	82.35
12	137.7
136	135
36	62.1
232	130.95
0	112.05
111	144.45
0	86.4
0	79.65
70	129.6
2	112.05
274	78.3
12	125.55
0	120.15
87	105.3
128	144.45
60	167.4
176	148.5
180	62.1
144	145.8
91	189
109	122.85
129	140.4
0	108
303	72.9
117	74.25
54	133.65
58	136.35
187	129.6
264	95.85
114	162
54	180.9
171	113.4
94	87.75
75	216
73	143.1
7	87.75
95	75.6
30	91.8
67	85.05
82	94.5
90	126.9
103	112.05
49	102.6
0	94.5
208	240.3
162	91.8
119	137.7
55	141.75
16	110.7
197	83.7
1	82.35
41	108
0	124.2
128	151.2
0	82.35
138	56.7
0	103.95
0	141.75
73	71.55
188	78.3
0	63.45
0	62.1
322	103.95
0	98.55
40	259.2
185	112.05
81	126.9
0	132.3
57	160.65
4	109.35
244	109.35
360	1810.35
318	147.15
170	118.8
0	108
80	121.5
155	118.8
96	105.3
437	325.35
53	149.85
135	71.55
5	149.85
70	137.7
27	114.75
41	176.85
162	128.25
81	70.2
99	91.8
22	110.7
0	153.9
0	184.95
145	89.1
254	86.4
125	132.3
109	130.95
61	129.6
134	136.35
11946	1065.15
127	249.75
77	149.85
30	113.4
90	106.65
111	118.8
205	108
38580	31903.2
0	114.75
0	76.95
54	102.6
0	132.3
49	82.35
237	116.1
141	144.45
85	194.4
50	85.05
152	85.05
176	106.65
0	129.6
23	91.8
156	68.85
195	143.1
90	78.3
0	91.8
0	81
82	87.75
0	99.9
0	86.4
14	105.3
2	162
100	132.3
1	116.1
150	90.45
179	157.95
167	136.35
85	201.15
79	141.75
63	137.7
58	90.45
99	137.7
0	162
166	87.75
115	116.1
151	85.05
0	140.4
0	75.6
0	105.3
186	148.5
382	125.55
139	52.65
66	58.05
47	186.3
64	102.6
126	90.45
0	102.6
253	99.9
111	82.35
525	2331.45
133	83.7
112	124.2
209	129.6
110	95.85
63	74.25
0	76.95
66	105.3
0	139.05
159	135
0	109.35
76	98.55
42	133.65
118	163.35
279	85.05
0	110.7
133	62.1
18	89.1
81	126.9
194	153.9
88	113.4
133	99.9
222	93.15
201	171.45
297	110.7
111	85.05
0	70.2
0	133.65
9	64.8
408	68.85
150	89.1
8	87.75
147	99.9
147	113.4
182	116.1
168	94.5
0	139.05
124	288.9
144	106.65
101	89.1
2819	31483.3
257	102.6
18	106.65
0	121.5
89	106.65
69	71.55
150	54
201	278.1
187	103.95
235	373.95
138	114.75
83	143.1
121	76.95
257	110.7
0	128.25
181	141.75
208	126.9
31	157.95
82	121.5
87	140.4
82	93.15
166	147.15
223	164.7
0	132.3
26	49.95
93	143.1
21	83.7
0	71.55
140	86.4
0	117.45
88	112.05
161	211.95
319	110.7
29	90.45
87	91.8
0	105.3
36	152.55
107	236.25
151	99.9
56	75.6
34	175.5
104	94.5
0	122.85
0	159.3
90	79.65
264	152.55
121	112.05
16	283.5
231	147.15
78	126.9
222	147.15
0	79.65
154	116.1
39	52.65
90	125.55
348	95.85
97	82.35
91	163.35
82	159.3
0	145.8
197	89.1
374	112.05
45	72.9
39	86.4
51	83.7
70	141.75
19	74.25
103	85.05
0	74.25
22	144.45
0	221.4
171	116.1
168	112.05
61	75.6
110	83.7
273	182.25
168	116.1
17	98.55
0	85.05
218	95.85
124	98.55
15	91.8
55	171.45
115	105.3
26	172.8
0	116.1
0	144.45
5	75.6
0	257.85
0	152.55
193	49.95
220	113.4
132	102.6
86	87.75
6	116.1
85	72.9
156	71.55
78	89.1
198	155.25
0	62.1
197	81
212	117.45
196	87.75
10	103.95
0	83.7
23	102.6
82	105.3
0	118.8
19	94.5
79	109.35
331	113.4
120	190.35
155	186.3
0	110.7
28	105.3
0	183.6
8	137.7
469	147.15
0	90.45
132	171.45
22	132.3
0	78.3
167	151.2
87	72.9
0	74.25
321	168.75
151	89.1
139	186.3
25	108
99	47.25
67	105.3
47	118.8
93	72.9
304	135
199	121.5
0	110.7
22	144.45
22	117.45
243	108
0	114.75
641	117.45
97	70.2
147	85.05
0	121.5
18	116.1
138	128.25
248	93.15
53	143.1
0	191.7
104	135
95	140.4
127	101.25
0	139.05
143	91.8
135	121.5
70	99.9
132	144.45
2755	31923.5
3483	1358.1
148	90.45
267	137.7
41	137.7
66	83.7
41	49.95
10	109.35
146	168.75
52	163.35
187	128.25
3796	30925.8
188	78.3
21	133.65
114	93.15
249	63.45
395	124.2
474	64.8
0	74.25
43	93.15
0	81
120	109.35
301	141.75
58	109.35
7	101.25
315	125.55
83	67.5
63	94.5
0	108
17	149.85
184	228.15
177	135
238	79.65
50	91.8
160	101.25
3009	33165.4
0	184.95
189	85.05
234	102.6
201	62.1
58	179.55
0	176.85
77	105.3
183	95.85
0	114.75
199	148.5
58	78.3
79	118.8
24122	1637.55
301	136.35
0	83.7
18	98.55
121	166.05
115	121.5
37	288.9
122	102.6
0	160.65
177	120.15
0	187.65
87	124.2
0	62.1
163	122.85
174	167.4
232	117.45
0	136.35
0	120.15
2	98.55
207	64.8
228	93.15
96	126.9
131	103.95
67	64.8
142	94.5
0	97.2
24	78.3
104	109.35
74	109.35
152	102.6
115	98.55
214	102.6
3476	31324.1
2902	30846.2
0	124.2
140	152.55
77	136.35
131	101.25
153	89.1
172	136.35
328	76.95
30	124.2
31	106.65
88	170.1
28	71.55
150	89.1
167	110.7
24	130.95
0	99.9
20	49.95
147	144.45
246	125.55
115	506.25
64	86.4
215	56.7
154	132.3
202	94.5
0	79.65
99	76.95
0	116.1
0	93.15
74	112.05
168	152.55
17	85.05
0	71.55
72	106.65
111	95.85
165	126.9
165	108
112	89.1
119	58.05
0	118.8
88	94.5
93	78.3
68	90.45
101	102.6
215	58.05
198	124.2
147	183.6
527	136.35
50749	413.1
74	101.25
103	67.5
0	114.75
58	103.95
119	87.75
78	72.9
20	72.9
63	66.15
109	87.75
279	106.65
23	105.3
112	66.15
52	36.45
0	59.4
253	93.15
0	148.5
0	101.25
189	108
23	98.55
232	110.7
197	112.05
177	101.25
124	109.35
0	95.85
0	151.2
195	95.85
228	1690.2
0	102.6
20	94.5
0	43.2
177	95.85
257	94.5
167	51.3
255	74.25
175	130.95
69	124.2
179	128.25
14	133.65
150	112.05
41	71.55
0	124.2
211	1968.3
60	76.95
34	85.05
3	153.9
102	95.85
137	160.65
50	89.1
423	144.45
3214	30684.2
315	171.45
121	128.25
229	125.55
14	298.35
45	140.4
52	143.1
71	106.65
3	149.85
170	117.45
64	117.45
157	156.6
60	103.95
156	79.65
222	85.05
109	120.15
192	157.95
119	98.55
0	78.3
207	108
122	99.9
0	156.6
0	75.6
37	126.9
0	101.25
144	90.45
63	103.95
86	79.65
256	121.5
77	70.2
167	70.2
0	148.5
2821	33156
19	141.75
111	71.55
2	106.65
165	98.55
50	128.25
56	114.75
0	78.3
53	68.85
272	93.15
268	136.35
0	172.8
37	128.25
144	33.75
143	143.1
92	137.7
51	86.4
87	116.1
0	82.35
123	108
205	86.4
96	95.85
140	85.05
0	113.4
218	86.4
21	120.15
265	149.85
86	122.85
150	82.35
84	126.9
178	86.4
147	75.6
87	141.75
413	95.85
140	113.4
108	71.55
169	98.55
135	149.85
69	112.05
122	147.15
346	68.85
188	93.15
63	91.8
213	128.25
396	976.05
180	94.5
89	129.6
20	118.8
2766	31823.6
136	95.85
0	81
66	98.55
237	109.35
237	81
0	59.4
67	148.5
174	102.6
167	95.85
75	95.85
5	59.4
46	129.6
122	78.3
49	108
71	144.45
241	99.9
165	148.5
209	105.3
4	91.8
0	113.4
146	79.65
111	83.7
120	109.35
93	98.55
165	90.45
438	82.35
135	79.65
101	129.6
222	122.85
40	116.1
275	110.7
145	159.3
164	90.45
363	139.05
0	81
91	112.05
58	140.4
27	106.65
53	97.2
315	105.3
0	171.45
212	122.85
0	85.05
0	172.8
108	175.5
8	90.45
163	110.7
402	93.15
53	121.5
109	101.25
55	148.5
192	102.6
25	182.25
84	66.15
0	120.15
66	68.85
85	128.25
160	71.55
27	112.05
180	105.3
159	128.25
80	124.2
206	207.9
78	152.55
49	86.4
54	307.8
0	112.05
149	94.5
102	31.05
175	90.45
0	149.85
39	71.55
198	120.15
0	116.1
85	149.85
190	68.85
46	86.4
69	99.9
71	91.8
14	135
158	93.15
121	135
0	101.25
55	108
88	148.5
0	159.3
37	95.85
81	108
4	110.7
0	89.1
194	175.5
40	64.8
225	108
184	54
144	112.05
0	109.35
0	122.85
220	120.15
30	118.8
259	144.45
116	81
26	110.7
45	126.9
42	117.45
121	186.3
0	126.9
50	109.35
58	58.05
21	122.85
0	202.5
70	108
16	95.85
45	98.55
5	83.7
0	99.9
115	117.45
211	90.45
0	152.55
66	140.4
142	74.25
216	43.2
159	151.2
150	95.85
506	81
85	28.35
0	93.15
22	105.3
76	114.75
115	182.25
166	72.9
143	102.6
93	137.7
0	113.4
118	114.75
208	112.05
0	63.45
0	114.75
126	86.4
139	112.05
40	93.15
33	41.85
155	76.95
289	105.3
235	135
36	36.45
0	74.25
27	244.35
0	156.6
53	113.4
190	82.35
2515	31433.4
0	74.25
0	118.8
10	109.35
186	171.45
230	106.65
0	125.55
69	149.85
69	225.45
55	98.55
106	68.85
110	81
272	103.95
32287	1513.35
171	89.1
109	153.9
198	179.55
161	126.9
139	168.75
12	106.65
0	157.95
129	62.1
123	74.25
0	137.7
232	144.45
164	105.3
48	116.1
132	97.2
181	129.6
102	24.3
2	120.15
0	90.45
124	94.5
93	137.7
124	97.2
0	140.4
30	91.8
300	98.55
22	62.1
139	101.25
92	101.25
217	125.55
87	83.7
36	116.1
261	118.8
159	89.1
151	74.25
193	91.8
133	85.05
100	125.55
18	48.6
45	62.1
43	116.1
230	1104.3
218	114.75
81	105.3
273	137.7
0	128.25
116	93.15
252	87.75
132	176.85
97	112.05
0	148.5
153	122.85
86	81
0	112.05
231	182.25
201	109.35
370	133.65
0	83.7
41	151.2
9	75.6
348	113.4
65	141.75
0	86.4
86	124.2
0	122.85
0	139.05
0	68.85
85	112.05
185	290.25
122	78.3
184	76.95
155	79.65
0	121.5
215	129.6
119	171.45
50	128.25
0	95.85
208	214.65
79	98.55
121	129.6
108	105.3
139	74.25
82	95.85
147	87.75
112	72.9
3	91.8
109	140.4
0	81
213	116.1
163	139.05
63	145.8
30	101.25
187	101.25
28	110.7
162	120.15
355	139.05
48	97.2
38	106.65
87	124.2
116	148.5
45	56.7
154	133.65
104	78.3
0	89.1
77	121.5
0	125.55
36	89.1
103	91.8
174	144.45
0	106.65
179	133.65
130	125.55
172	113.4
0	83.7
9	112.05
50	83.7
95	103.95
106	110.7
33	156.6
97	113.4
228	74.25
0	74.25
28	94.5
67	137.7
68	106.65
154	71.55
33	261.9
9	145.8
20	109.35
17	132.3
0	101.25
74	124.2
136	70.2
37	112.05
75	153.9
176	110.7
92	56.7
44	82.35
101	98.55
279	137.7
96	91.8
116	136.35
23	103.95
28	167.4
123	109.35
5	166.05
244	122.85
0	102.6
61	103.95
80	112.05
151	91.8
378	82.35
212	168.75
0	75.6
75	120.15
169	113.4
216	117.45
38	126.9
144	70.2
178	108
155	99.9
0	110.7
136	60.75
0	74.25
49	105.3
294	45.9
155	121.5
0	109.35
138	68.85
171	143.1
349	102.6
77	102.6
46	114.75
23	172.8
125	112.05
107	102.6
190	139.05
0	59.4
42	143.1
176	128.25
176	55.35
81	99.9
174	70.2
159	168.75
0	91.8
81	120.15
95	98.55
142	106.65
79	114.75
133	68.85
0	125.55
415	4824.9
234	137.7
148	126.9
117	105.3
121	176.85
0	210.6
0	149.85
93	87.75
118	114.75
137	117.45
0	128.25
107	102.6
26	113.4
33	74.25
41	89.1
63	64.8
123	82.35
268	49.95
103	99.9
100	144.45
111	183.6
53	98.55
140	113.4
149	106.65
44	59.4
18	141.75
0	106.65
0	121.5
145	141.75
363	76.95
259	62.1
84	87.75
252	89.1
7	85.05
200	99.9
209	130.95
0	125.55
106	189
42	48.6
161	82.35
182	132.3
73	210.6
82	102.6
351	152.55
148	157.95
255	147.15
48	93.15
37	85.05
85	102.6
241	108
42	72.9
192	121.5
74	82.35
56	78.3
5021	63.45
273	63.45
63	126.9
0	129.6
0	168.75
59	56.7
126	63.45
235	162
211	51.3
112	87.75
82	94.5
277	82.35
0	102.6
0	49.95
245	103.95
66	151.2
37	117.45
110	124.2
219	89.1
100	78.3
81	105.3
50	148.5
99	193.05
76	103.95
121	116.1
328	135
23	108
0	125.55
93	85.05
185	113.4
100	99.9
138	164.7
105	95.85
1602	357.75
48	140.4
276	101.25
87	78.3
197	137.7
257	85.05
105	94.5
134	71.55
181	56.7
0	55.35
0	72.9
126	143.1
182	75.6
133	98.55
193	56.7
75	48.6
0	114.75
64	114.75
419	86.4
236	141.75
154	156.6
164	147.15
362	126.9
144	76.95
123	120.15
11	125.55
116	95.85
0	63.45
171	114.75
0	72.9
51	63.45
165	81
123	132.3
0	101.25
226	116.1
373	74.25
76	139.05
115	95.85
0	156.6
0	108
0	121.5
0	81
0	106.65
89	110.7
0	112.05
0	72.9
102	72.9
180	176.85
195	99.9
191	283.5
205	98.55
131	95.85
28	108
63	102.6
142	102.6
83	90.45
70	102.6
66	47.25
369	191.7
227	159.3
69	101.25
190	63.45
257	141.75
259	75.6
43	120.15
0	83.7
43	149.85
57	137.7
185	82.35
0	132.3
0	110.7
187	97.2
284	94.5
107	64.8
190	94.5
122	67.5
154	103.95
2	105.3
41	124.2
0	133.65
0	82.35
6	145.8
35	44.55
246	90.45
0	54
0	120.15
0	148.5
271	75.6
0	103.95
22	59.4
0	125.55
118	62.1
18	172.8
103	98.55
192	101.25
215	76.95
346	125.55
236	167.4
192	251.1
0	56.7
124	89.1
63	85.05
327	97.2
38	164.7
256	93.15
386	74.25
300	135
212	56.7
59	135
108	94.5
61	98.55
72	116.1
92	102.6
5904	1512
0	101.25
40	190.35
169	76.95
223	99.9
25	75.6
97	63.45
67	103.95
208	87.75
31	67.5
0	83.7
173	62.1
13221	125161
81	195.75
143	129.6
54	97.2
204	128.25
14898	737.1
84	163.35
176	51.3
0	117.45
128	97.2
78	76.95
81	101.25
0	149.85
0	118.8
42	67.5
156	90.45
224	143.1
202	114.75
120	75.6
18	83.7
56	103.95
70	98.55
129	98.55
87	182.25
0	89.1
32	155.25
0	109.35
249	117.45
46	152.55
77	60.75
27	101.25
56	89.1
163	144.45
146	125.55
102	91.8
136	82.35
26	105.3
0	62.1
0	132.3
161	72.9
179	129.6
202	125.55
112	122.85
283	93.15
0	136.35
104	153.9
263	112.05
118	141.75
305	102.6
0	209.25
41	87.75
206	99.9
141	48.6
11	159.3
196	66.15
204	63.45
0	149.85
116	70.2
93	118.8
170	255.15
65	63.45
134	148.5
104	85.05
521	132.3
28	110.7
66	98.55
131	129.6
17	106.65
84	124.2
10	166.05
107	128.25
220	125.55
200	74.25
105	64.8
0	81
602	93.15
184	103.95
87	126.9
171	97.2
73	139.05
0	236.25
65	97.2
39	98.55
118	160.65
0	62.1
0	66.15
33	94.5
38	108
170	110.7
55	94.5
0	93.15
85	122.85
27	85.05
158	108
116	78.3
300	82.35
45	106.65
120	83.7
0	98.55
79	91.8
125	62.1
17	36.45
62	52.65
75	78.3
84	333.45
2555	32020.7
22	116.1
105	106.65
200	129.6
22	102.6
13	105.3
146	319.95
0	114.75
71	91.8
102	135
38	93.15
323	82.35
169	159.3
108	106.65
59	87.75
103	163.35
0	97.2
205	114.75
0	43.2
168	97.2
224	113.4
54	148.5
111	109.35
100	87.75
0	105.3
105	113.4
103	163.35
43	89.1
90	132.3
222	94.5
207	93.15
6	114.75
293	156.6
179	55.35
0	71.55
41	83.7
102	110.7
254	147.15
14	143.1
41	99.9
0	62.1
353	93.15
477	68.85
59	126.9
68	133.65
213	93.15
109	99.9
208	102.6
279	206.55
0	87.75
119	139.05
65	64.8
199	135
23	89.1
82	162
62	128.25
144	94.5
95	68.85
44	152.55
95	86.4
113	74.25
2750	32560.7
65	103.95
167	97.2
232	70.2
108	118.8
29	114.75
40	166.05
247	94.5
125	85.05
164	225.45
0	75.6
151	75.6
125	162
71	89.1
212	89.1
142	108
0	108
506	3177.9
27	182.25
205	47.25
0	109.35
0	82.35
98	144.45
138	132.3
86	112.05
0	93.15
0	102.6
227	121.5
102	125.55
0	74.25
41	124.2
287	87.75
6	108
123	110.7
256	189
102	102.6
45	128.25
51	114.75
1141	105.3
289	159.3
198	149.85
258	94.5
0	117.45
247	52.65
59	125.55
235	83.7
118	76.95
0	137.7
102	121.5
36	89.1
0	108
123	70.2
1	135
123	124.2
5	110.7
63	126.9
194	74.25
87	376.65
0	83.7
0	86.4
49	101.25
82	183.6
74	85.05
470	118.8
114626	1557.9
0	164.7
0	72.9
23	124.2
319	137.7
221	76.95
0	105.3
103	129.6
138	133.65
58	95.85
124	64.8
69	78.3
117	64.8
0	102.6
0	78.3
0	152.55
211	140.4
107	81
136	130.95
0	121.5
6	71.55
96	156.6
219	93.15
227	130.95
198	116.1
140	75.6
120	54
119	75.6
142	132.3
174	62.1
5	147.15
80	81
42	87.75
19	74.25
128	117.45
59	214.65
59	187.65
104	130.95
127	114.75
166	128.25
181	83.7
91	116.1
62	125.55
100	128.25
64	109.35
85	135
93	103.95
0	413.1
186	126.9
63	126.9
188	75.6
92	153.9
54	68.85
154	90.45
152	116.1
132	114.75
158	97.2
142	106.65
56	130.95
21	97.2
298	180.9
127	82.35
0	67.5
130	128.25
134	166.05
70	101.25
113	152.55
104	133.65
22	97.2
0	105.3
211	99.9
84	101.25
157	94.5
212	71.55
351	63.45
161	106.65
201	87.75
82	135
288	113.4
60	58.05
0	90.45
53	144.45
58	105.3
91	108
10	94.5
49	126.9
171	71.55
152	90.45
0	89.1
0	129.6
213	252.45
3416	31041.9
0	120.15
169	87.75
5	133.65
87	87.75
47	132.3
84	145.8
145	132.3
258	75.6
103	149.85
81	98.55
105	116.1
0	79.65
47	99.9
95	157.95
109	167.4
128	179.55
52	144.45
0	143.1
92	87.75
77	70.2
204	106.65
146	167.4
35	116.1
81	89.1
86	63.45
1315	2124.9
150	56.7
25	91.8
195	136.35
0	95.85
57	47.25
83	183.6
192	124.2
62	106.65
2699	32331.2
35	108
187	71.55
0	163.35
21	133.65
122	101.25
2	98.55
0	126.9
2707	31132.3
219	114.75
262	112.05
1	97.2
1020	130.95
208	117.45
0	87.75
0	101.25
0	110.7
126	14.85
295	78.3
155	94.5
211	136.35
0	112.05
0	137.7
188	121.5
395	153.9
93	91.8
0	116.1
0	126.9
0	72.9
0	141.75
278	110.7
41	217.35
12	83.7
58	98.55
44	97.2
76	126.9
201	72.9
266	118.8
72	125.55
213	172.8
137	106.65
118	170.1
228	108
0	130.95
0	85.05
195	117.45
0	75.6
134	81
85	95.85
135	144.45
184	68.85
293	153.9
111	78.3
28	240.3
0	86.4
125	140.4
2691	31008.2
143	151.2
58	143.1
173	125.55
13	39.15
0	64.8
49	130.95
119	97.2
32	118.8
0	130.95
68	91.8
84	59.4
171	121.5
23	122.85
106	66.15
338	74.25
317	89.1
130	152.55
0	105.3
94	106.65
57	114.75
210	98.55
311	144.45
202	160.65
193	90.45
101	98.55
473	89.1
0	126.9
55	132.3
138	170.1
154	118.8
114	98.55
0	124.2
0	109.35
79	151.2
301	114.75
123	184.95
60	122.85
79	67.5
191	126.9
69	105.3
66	106.65
71	108
0	178.2
44	90.45
239	187.65
136	82.35
67	82.35
157	76.95
65	153.9
105	106.65
67	152.55
80	109.35
128	166.05
125	101.25
55	136.35
178	90.45
127	243
284	95.85
194	97.2
0	62.1
65	94.5
179	157.95
153	79.65
334	90.45
57	155.25
155	66.15
0	116.1
59	89.1
29	116.1
66	108
16	109.35
2383	692.55
271	94.5
341	153.9
233	140.4
112	94.5
97	145.8
271	179.55
45	98.55
268	136.35
356	162
77	136.35
281	168.75
59	82.35
0	103.95
81	133.65
81	112.05
117	94.5
0	93.15
140	75.6
0	126.9
137	86.4
27	140.4
138	89.1
0	402.3
55	133.65
104	125.55
201	49.95
11	166.05
6657	63188.1
179	129.6
125	91.8
52	128.25
0	135
82	106.65
32	122.85
209	76.95
84	109.35
0	98.55
0	124.2
139	116.1
104	143.1
50	247.05
127	139.05
266	71.55
0	62.1
59	132.3
24	64.8
0	118.8
0	105.3
91	97.2
175	141.75
204	49.95
161	162
142	122.85
168	116.1
320	76.95
212	36.45
170	86.4
85	182.25
0	98.55
0	103.95
167	102.6
143	74.25
188	93.15
0	116.1
93	62.1
224	128.25
118	116.1
82	93.15
49	101.25
78	99.9
144	139.05
197	64.8
27	103.95
75	144.45
75	120.15
164	85.05
257	236.25
0	94.5
0	151.2
29	118.8
196	140.4
41	49.95
205	75.6
360	109.35
74	130.95
3865	30854.2
178	79.65
117	144.45
0	137.7
0	116.1
36	116.1
113	116.1
16	82.35
61	89.1
109	81
0	97.2
120	118.8
146	58.05
164	157.95
0	103.95
54	89.1
0	153.9
129	229.5
0	97.2
45	91.8
0	120.15
191	117.45
116	140.4
239	64.8
23	108
166	75.6
66	75.6
101	90.45
157	72.9
170	143.1
57	98.55
32	137.7
169	103.95
1373	1425.6
136	147.15
166	187.65
17	78.3
55	79.65
190	128.25
133	122.85
64	108
190	117.45
275	82.35
0	106.65
81	95.85
0	163.35
130	117.45
95	133.65
99	145.8
40	87.75
6	116.1
41	137.7
23	147.15
138	157.95
62	76.95
181	67.5
134	112.05
6	90.45
13	102.6
50	155.25
84	125.55
490	232.2
130	75.6
31	91.8
6	118.8
0	56.7
9	109.35
26	70.2
0	144.45
71	126.9
16	140.4
155	94.5
0	91.8
0	116.1
69	85.05
22	113.4
43	78.3
301	136.35
209	70.2
29	74.25
52	64.8
3172	32080.1
322	85.05
1158	2300.4
134	55.35
97	67.5
83	166.05
0	98.55
155	117.45
131	71.55
0	135
139	72.9
275	130.95
74	72.9
114	105.3
16	112.05
69	56.7
13	126.9
92	114.75
101	110.7
70	143.1
158	59.4
42	133.65
296	124.2
28	76.95
201	97.2
109	94.5
74	232.2
343	87.75
158	67.5
0	99.9
15	102.6
33	133.65
68	152.55
295	94.5
0	108
103710	1266.3
257	75.6
79	101.25
140	76.95
97	78.3
132	82.35
59	109.35
2	117.45
144	83.7
0	47.25
104	133.65
239	90.45
112	278.1
132	126.9
108	130.95
0	163.35
0	83.7
54	136.35
90	81
113	68.85
50	101.25
82	217.35
178	128.25
2895	33579.9
16	113.4
237	91.8
0	114.75
[truncated: 7,649 more rows]

## Sheet: 10m
FSC_H	PerCP_A
3112	40208.5
5193	458.7
1209	290.51
4786	38583.6
0	141.78
423	95.91
140	145.95
841	656.08
12679	179.31
0	168.19
60	115.37
668	3253.99
944	1014.7
0	45.87
2350	38920
20239	151.51
803	1617.96
3679	37934.5
83	154.29
0	272.44
107	201.55
41	184.87
499	59.77
3304	39370.4
1315	125.1
5003	145.95
2728	37913.6
432	150.12
58	145.95
643	465.65
385	101.47
32361	279.39
0	88.96
3562	39716.5
678	565.73
117	116.76
3248	37701
316	119.54
0	83.4
3570	39246.6
1	101.47
474	1547.07
1190	132.05
3042	36194.2
0	100.08
386	442.02
22537	1103.66
2111	36743.3
292	76.45
3110	36340.2
2856	37258.9
55	127.88
108	90.35
113	98.69
1286	119.54
108	152.9
3505	39531.6
298	84.79
0	155.68
0	132.05
258	2492.27
500	173.75
322	1440.04
224	69.5
2913	37429.9
189	112.59
246	2828.65
132	119.54
5	102.86
0	177.92
0	116.76
368	1773.64
720	610.21
767	1613.79
0	130.66
2901	37788.5
907	136.22
112	112.59
962	3869.76
3448	36468
361	126.49
0	140.39
18	164.02
514	939.64
19344	325.26
138	97.3
27	20.85
1330	1800.05
0	170.97
0	158.46
480	84.79
587	147.34
0	41.7
577	4518.89
0	86.18
11631	198.77
3197	38084.6
4150	38674
424	97.3
2913	36773.8
333	2260.14
2585	134.83
193	55.6
1088	58.38
0	116.76
0	73.67
246	91.74
30952	469.82
790	141.78
12843	286.34
40	134.83
674	1620.74
457	66.72
18	123.71
1186	1244.05
834	126.49
481	1895.96
0	108.42
0	218.23
1867	215.45
139	136.22
3291	35552
40	80.62
2635	38184.7
658	1337.18
12	86.18
202	123.71
831	101.47
4793	132.05
80	126.49
4368	14236.4
2755	36436.1
102	390.59
2879	38933.9
154	88.96
162	243.25
3480	39619.2
860	4349.31
437	157.07
246	76.45
40	125.1
1965	2636.83
3395	284.95
26	47.26
0	119.54
24	201.55
3160	40629.7
61390	111.2
32752	8554.06
2826	40529.6
0	80.62
26090	328.04
379	61.16
0	112.59
1744	1838.97
0	58.38
31297	1584.6
0	136.22
145	90.35
1745	170.97
935	619.94
5420	38518.3
207	1253.78
2687	38498.8
144	100.08
83	93.13
873	48.65
2	118.15
0	111.2
28560	1284.36
22924	132.05
3184	37627.3
0	102.86
3429	1747.23
4685	38699
48804	979.95
18445	119.54
0	75.06
49	98.69
6011	194.6
375	3605.66
0	97.3
474	1901.52
286	1794.49
17221	207.11
0	123.71
6443	382.25
0	127.88
63	112.59
119	1401.12
31102	298.85
1032	1855.65
2614	40340.6
3696	39077.1
576	69.5
187	133.44
248	73.67
0	129.27
0	179.31
37198	1292.7
0	91.74
184	132.05
289	101.47
0	125.1
39	94.52
402	65.33
1649	56.99
417	1326.06
0	72.28
0	2262.92
247328	34840.4
1233	390.59
176	115.37
2608	113.98
0	63.94
0	150.12
94	137.61
321	1156.48
2489	40624.1
882	2635.44
0	84.79
68	129.27
2019	118.15
823	75.06
0	93.13
1143	1965.46
294	79.23
66	98.69
277	341.94
389	109.81
460	186.26
0	63.94
37	62.55
668	664.42
433	158.46
241	108.42
3789	38138.8
4338	39687.3
268	70.89
62	166.8
352	232.13
353	500.4
3415	119.54
275	468.43
241	126.49
211	137.61
241	183.48
13625	777.01
0	439.24
116	95.91
242	83.4
3062	38407.1
165	77.84
320	190.43
174	325.26
4465	43045.5
0	122.32
9546	482.33
280	132.05
2210	113.98
2602	36024.6
873	177.92
0	116.76
0	87.57
35601	109.81
89	168.19
75	318.31
344	246.03
4544	37649.5
854	93.13
0	95.91
177	130.66
72	69.5
7519	222.4
178	134.83
3192	41160.7
2602	39555.2
0	45.87
493	311.36
11	98.69
448	87.57
3186	37228.4
1634	105.64
0	97.3
240	112.59
0	179.31
206	94.52
679	1656.88
3844	38851.9
751	1383.05
1210	82.01
3375	35777.2
44	140.39
216	68.11
3986	49015.6
3488	39801.3
0	61.16
1236	3138.62
1348	3240.09
37	100.08
279	125.1
950	284.95
1462	863.19
203	147.34
802	108.42
319	100.08
737	2122.53
0	123.71
86	94.52
3967	38044.3
56	126.49
321	101.47
28	119.54
36649	581.02
860	88.96
354	87.57
1222	2767.49
32	133.44
11964	422.56
536	2381.07
1081	2853.67
202	202.94
0	123.71
26	183.48
307	221.01
100	91.74
366	77.84
185	132.05
25	100.08
156	136.22
40311	592.14
37	69.5
146	187.65
9093	510.13
522	166.8
63	120.93
1553	329.43
354	122.32
205	112.59
0	88.96
581	104.25
161	50.04
201	152.9
126	294.68
0	50.04
2594	38320.9
37	182.09
641	2004.38
238	140.39
160	109.81
0	129.27
459	126.49
2856	38870
91	111.2
8316	88.96
241	230.74
122	216.84
0	95.91
0	137.61
537	1693.02
30	98.69
2737	36266.5
586	3108.04
1113	107.03
154	139
1192	918.79
0	111.2
688	2336.59
700	66.72
0	137.61
0	75.06
231	48.65
392	105.64
183	130.66
1446	111.2
2710	36317.9
27	95.91
767	1616.57
275	129.27
116	129.27
0	109.81
0	118.15
66	173.75
1562	892.38
878	1863.99
0	73.67
24	73.67
427	1109.22
67848	581.02
874	80.62
628	546.27
233	162.63
214	90.35
444	102.86
177	587.97
758	1116.17
400	115.37
2528	37902.5
0	77.84
2779	144.56
86	2571.5
102	94.52
41	105.64
0	68.11
990	4154.71
2931	126.49
1075	254.37
0	208.5
159	122.32
115	44.48
0	209.89
0	164.02
369	86.18
647	66.72
0	109.81
52793	334.99
0	168.19
145	212.67
185	82.01
2106	113.98
474	2100.29
1134	4274.25
0	104.25
253	136.22
692	223.79
877	2713.28
677	1124.51
27	126.49
266	101.47
0	127.88
0	102.86
323	133.44
555	1049.45
1371	4799.67
184	119.54
203	62.55
404	429.51
3001	38141.6
46	113.98
57368	743.65
3461	39813.8
4271	255.76
496	1075.86
3925	38288.9
517	251.59
1979	41021.7
50648	7319.74
0	93.13
189	127.88
0	75.06
71368	1768.08
365	113.98
428	91.74
376	101.47
388	1540.12
0	69.5
694	1868.16
2900	41095.3
3120	39448.2
305	83.4
0	123.71
306	73.67
0	94.52
700	537.93
399	147.34
65	55.6
344	158.46
23	79.23
429	556
181	109.81
168	98.69
76	180.7
3445	717.24
230	104.25
162	112.59
0	104.25
942	2337.98
35542	357.23
394	125.1
762	182.09
0	100.08
4942	39647
870	262.71
4773	366.96
85	108.42
2787	141.78
1298	183.48
18573	221.01
1038	88.96
416	72.28
90	151.51
8271	93.13
84	197.38
27514	902.11
8	122.32
76	166.8
1535	136.22
18097	1237.1
4494	41698.6
4981	38108.2
122	140.39
2083	91.74
0	151.51
0	141.78
473	157.07
86	144.56
1109	615.77
1024	90.35
0	84.79
0	98.69
411	278
100	107.03
173	119.54
1069	656.08
117	77.84
1109	2267.09
10527	1070.3
1260	76.45
243	195.99
2768	37206.1
2609	37812.2
3429	38314
3254	38326.5
0	63.94
0	98.69
0	155.68
50641	1244.05
0	93.13
130	154.29
886	3109.43
483	291.9
230	129.27
89	200.16
168	147.34
2964	40182.1
2907	38924.2
197	1017.48
0	84.79
72	442.02
0	119.54
3056	39346.7
148	79.23
4983	37562
109	678.32
400	184.87
317	145.95
466	319.7
512	1890.4
73	134.83
0	69.5
28926	193.21
9	111.2
14	132.05
671	2760.54
79	107.03
209	177.92
312	129.27
2509	37724.6
399	77.84
2665	37788.5
4176	38237.5
3086	40672.8
1050	118.15
547	168.19
14859	423.95
20138	175.14
217	2618.76
2688	151.51
1	116.76
7965	243.25
2924	39770.7
306	151.51
130	94.52
161	151.51
2876	39570.5
7021	144.56
319	197.38
9521	36550.1
2942	36013.5
0	126.49
558	182.09
0	91.74
41	158.46
476	48.65
0	159.85
0	87.57
0	104.25
163	48.65
77	133.44
297	112.59
300	2274.04
20419	184.87
54	215.45
5	84.79
303	132.05
0	105.64
0	404.49
411	468.43
356	151.51
895	112.59
163	76.45
767	553.22
175	102.86
0	154.29
0	137.61
0	133.44
129	101.47
216777	9022.49
15986	400.32
1243	91.74
156	148.73
1	132.05
3232	37099.1
0	182.09
2	127.88
157	115.37
630	290.51
84	83.4
3253	38404.3
314	690.83
751	1775.03
493	246.03
0	136.22
127	129.27
669	508.74
799	1057.79
230	151.51
4723	39399.6
0	141.78
134	69.5
3275	37367.4
1434	4218.65
664	789.52
185	720.02
3	95.91
3955	41385.9
0	132.05
63460	147.34
398	2632.66
45	148.73
291	102.86
934	112.59
742	139
31337	158.46
0	100.08
1469	100.08
22	77.84
144098	1656.88
0	125.1
0	112.59
114	132.05
18410	227.96
216	62.55
0	100.08
254	107.03
23271	2269.87
352	159.85
2606	39029.8
116	94.52
202	137.61
36607	280.78
17930	83.4
2199	202.94
15928	179.31
933	38561.4
0	1043.89
0	1663.83
0	137.61
719	91.74
147	126.49
976	3436.08
182	125.1
0	66.72
0	86.18
0	275.22
7465	225.18
0	126.49
0	130.66
852	2344.93
270	108.42
2856	38553
3482	38718.4
64	77.84
2766	38469.6
336	1061.96
630	82.01
14169	189.04
478	120.93
28324	355.84
5687	40845.1
2004	2133.65
0	1131.46
1813	3727.98
115	69.5
388	122.32
675	90.35
236	155.68
104	82.01
0	77.84
10024	251.59
169	63.94
0	293.29
3066	37710.7
312	186.26
1255	151.51
140	503.18
13	148.73
757	7040.35
144	69.5
9778	155.68
0	247.42
389	109.81
39283	585.19
550	72.28
104	173.75
0	2254.58
68	123.71
129	77.84
27	88.96
66	159.85
0	97.3
147	66.72
537	1027.21
322	94.52
700	3252.6
24730	647.74
3795	38507.2
0	166.8
2064	86.18
1728	144.56
0	151.51
73	98.69
0	140.39
3071	40683.9
3216	38341.8
749	4210.31
0	127.88
386	519.86
226	136.22
0	86.18
714	483.72
0	144.56
357	123.71
0	282.17
3820	37667.6
116	140.39
3247	164.02
0	105.64
5274	41077.3
240	1335.79
157	108.42
17	86.18
160	79.23
897	490.67
963	191.82
1084	158.46
324	77.84
72	91.74
41998	473.99
2690	39464.9
29	94.52
412	136.22
264	757.55
257	91.74
4224	40817.3
2355	40205.8
216	162.63
690	309.97
51982	291.9
799	468.43
0	101.47
187	115.37
0	346.11
48	105.64
451	4307.61
231	3754.39
98	84.79
305	155.68
3435	38440.4
429	1744.45
38	34.75
0	144.56
1351	606.04
3701	38020.7
2869	39888.8
36568	797.86
0	194.6
0	56.99
83	147.34
0	73.67
0	151.51
513	3910.07
0	104.25
0	91.74
115	116.76
3644	39779
3397	38854.7
1454	187.65
0	119.54
0	208.5
0	115.37
26809	266.88
230	172.36
0	80.62
0	130.66
300	91.74
0	318.31
219	180.7
3028	37416
140	119.54
30939	130.66
2896	37022.6
257	94.52
2833	38019.3
1042	3593.15
0	37.53
31438	326.65
0	111.2
0	133.44
926	1508.15
3903	39862.4
67	86.18
354	430.9
3002	38067.9
139	996.63
517	104.25
0	80.62
2902	40336.4
0	108.42
298	635.23
3118	39188.3
650	2154.5
40	2454.74
26	176.53
217	173.75
223	158.46
2716	38970
0	104.25
311	182.09
2588	37261.7
0	34.75
151	118.15
611	2050.25
126	91.74
240	564.34
87	237.69
0	176.53
0	116.76
587	2089.17
0	107.03
162	104.25
17	111.2
908	268.27
117	489.28
0	221.01
7993	15159.3
166	68.11
0	84.79
3297	37108.8
1409	80.62
792	2150.33
339	294.68
0	41.7
381	187.65
2776	39059
552	1448.38
1869	39400.9
2124	38067.9
0	80.62
0	129.27
0	111.2
8703	129.27
74	104.25
0	61.16
339	593.53
49340	173.75
3467	39827.7
164	350.28
0	116.76
0	122.32
429	2310.18
53	111.2
4	145.95
2873	37417.4
0	97.3
210	58.38
101	76.45
285	105.64
1035	2939.85
100	55.6
134	101.47
0	76.45
540	87.57
179	104.25
0	77.84
0	47.26
634	84.79
63558	822.88
817	98.69
246	129.27
322	62.55
327	150.12
913	105.64
2982	38655.9
5357	40196
1049	105.64
2335	169.58
2326	169.58
0	154.29
148	87.57
0	87.57
35503	2417.21
781	2577.06
2783	80.62
10	105.64
441	137.61
0	136.22
45	91.74
2719	39919.4
41	143.17
571	1522.05
2875	38578.1
15	88.96
13	129.27
114	59.77
5151	122.32
537	159.85
3591	38801.8
20993	764.5
0	109.81
106	115.37
1037	415.61
24	148.73
5216	38719.8
2774	1847.31
674	1303.82
324	992.46
593	2211.49
0	77.84
129	86.18
0	147.34
1504	115.37
4584	39352.3
0	141.78
171	132.05
547	143.17
25	139
2568	40845.1
374	2674.36
0	194.6
49121	6430.14
38	436.46
0	168.19
157	54.21
270	94.52
0	108.42
236	150.12
259	115.37
45	159.85
1695	1231.54
250	118.15
150	113.98
483	1775.03
378	70.89
213	422.56
2731	37963.7
250	70.89
2213	1585.99
40400	1946
452	271.05
2551	36387.4
15711	37135.2
0	193.21
1292	190.43
0	90.35
3009	40315.6
5305	305.8
0	115.37
3192	209.89
2709	39659.5
0	55.6
183	450.36
809	808.98
23	68.11
213	1010.53
4127	94.52
14	116.76
0	122.32
1177	69.5
5024	39744.3
3096	38029
0	87.57
439	136.22
0	268.27
0	112.59
2147	36911.4
484	2934.29
1024	97.3
19	75.06
3491	37956.7
0	154.29
113	179.31
3966	58.38
509	1116.17
29	97.3
1268	1075.86
580	50.04
467	73.67
506	3069.12
3008	40236.3
50	113.98
150	133.44
272	568.51
34	237.69
14022	341.94
350	48.65
334	97.3
1750	115.37
1178	2008.55
133	111.2
323	86.18
22061	218.23
650	69.5
53	271.05
2955	39414.8
2767	38765.7
129	70.89
16428	1359.42
169	511.52
0	137.61
121	100.08
561	94.52
180	136.22
1983	151.51
0	126.49
0	119.54
0	61.16
76	151.51
1222	2973.21
2735	38578.1
1060	298.85
7224	24127.6
3094	126.49
0	141.78
0	129.27
31	148.73
0	105.64
651	1417.8
210	80.62
322	100.08
3089	37507.8
362	97.3
112	90.35
2975	38044.3
0	136.22
0	68.11
370	98.69
157	176.53
87	118.15
262	126.49
306	87.57
47	50.04
0	93.13
2	61.16
1831	1923.76
245	100.08
0	129.27
2743	38933.9
3966	41338.6
72013	500.4
4622	164.02
0	45.87
2438	5454.36
0	62.55
276	172.36
12709	519.86
0	75.06
0	126.49
464	1627.69
1006	125.1
538	152.9
0	779.79
915	4384.06
0	79.23
2246	2773.05
2580	38302.8
21	177.92
244	76.45
4258	37531.4
148	100.08
1487	4365.99
2096	3645.97
292	95.91
94	448.97
542	112.59
111	90.35
552	618.55
13697	278
51508	365.57
297	125.1
3154	38008.2
0	65.33
0	111.2
445	2510.34
50	97.3
1010	214.06
1014	2357.44
4833	38282
0	147.34
142	94.52
36	83.4
32	144.56
652	125.1
319	87.57
15509	829.83
174	102.86
177	90.35
1762	230.74
195	182.09
409	1455.33
2047	303.02
432	2135.04
78137	3167.81
253	98.69
0	130.66
2228	129.27
2205	21208.6
38555	1556.8
0	112.59
131	170.97
179	136.22
9732	415.61
197	90.35
11819	344.72
0	104.25
491	530.98
705	98.69
335	56.99
183	101.47
452	72.28
14	140.39
211	137.61
0	115.37
2976	38508.6
1305	139
0	98.69
0	147.34
4554	275.22
5546	80.62
0	165.41
2732	38257
0	87.57
1803	108.42
0	82.01
4	86.18
4674	38514.1
385	1184.28
0	134.83
252	200.16
1239	4142.2
3197	38312.6
238	86.18
45962	1359.42
135	126.49
579	123.71
2988	39592.8
14	127.88
0	170.97
189	162.63
4230	37354.9
64	69.5
4168	40838.2
0	140.39
0	108.42
39	144.56
1911	1330.23
142	109.81
406	91.74
0	123.71
36454	1029.99
58	129.27
3055	38129.1
2778	37368.8
0	76.45
4562	194.6
1498	675.54
0	154.29
393	275.22
1699	1852.87
599	2436.67
70	362.79
4177	40604.7
43288	247.42
290	109.81
196	88.96
0	133.44
18653	230.74
76	130.66
35	150.12
85	88.96
0	143.17
5092	37883.1
1805	3908.68
42	58.38
306	2408.87
0	93.13
359	94.52
0	98.69
0	69.5
191	105.64
6714	150.12
282	98.69
245	656.08
0	125.1
2508	39729
38341	9379.72
0	86.18
928	3725.2
2992	37883.1
770	109.81
84189	2303.23
744	2265.7
16	82.01
296	115.37
657	1573.48
2915	38977
495	464.26
66162	255.76
2942	41235.7
92	87.57
413	134.83
153	104.25
2872	1427.53
3262	294.68
0	100.08
3535	38751.8
4306	113.98
3688	248.81
804	1137.02
114	343.33
1789	144.56
266	529.59
3241	38329.2
3069	35937.1
178	144.56
1143	1080.03
0	133.44
734	2508.95
20678	1227.37
97	296.07
977	98.69
737	3241.48
1037	229.35
128	112.59
444	2196.2
58	107.03
357	209.89
359	151.51
0	90.35
3851	40454.6
11	175.14
10143	79.23
0	70.89
879	248.81
758	671.37
0	136.22
3	101.47
319	127.88
3051	39916.6
354	108.42
1483	2337.98
875	118.15
67	3206.73
90	2621.54
17	183.48
0	126.49
759	2938.46
228	168.19
227	177.92
0	179.31
217	75.06
40850	271.05
0	1049.45
8	473.99
2938	37350.7
884	2641
1	97.3
648	79.23
939	4653.72
396	77.84
490	1445.6
732	102.86
19683	102.86
1863	90.35
113	59.77
2569	3046.88
673	2299.06
297	118.15
289	129.27
227	112.59
30625	212.67
48271	991.07
1947	714.46
0	72.28
0	158.46
3215	40236.3
6	202.94
4482	39217.5
27885	1039.72
588	162.63
0	93.13
0	165.41
123	105.64
348	62.55
0	87.57
129	98.69
1358	132.05
0	77.84
0	130.66
0	150.12
0	102.86
5701	293.29
2682	37411.9
0	158.46
31	130.66
109	122.32
105	107.03
0	141.78
15	102.86
542	1587.38
63	140.39
2290	37905.3
0	141.78
171	126.49
1219	2400.53
788	88.96
23925	193.21
197	115.37
4409	41188.5
152	127.88
217	118.15
3501	38119.4
756	127.88
0	165.41
3040	40297.5
146	79.23
750	3939.26
0	80.62
3520	391.98
0	172.36
106871	2258.75
33	134.83
15	161.24
637	2565.94
131	107.03
2937	38012.3
0	94.52
53	169.58
3054	38931.1
74	126.49
227	62.55
115	93.13
500	710.29
141	90.35
38218	2218.44
258	80.62
3106	39288.3
136	123.71
4983	40189.1
196	112.59
111	97.3
0	134.83
2104	208.5
0	200.16
72	100.08
2706	39534.4
0	88.96
53	68.11
7744	127.88
172	90.35
2773	35695.2
2736	37161.6
4003	38722.6
804	2949.58
0	102.86
395	65.33
109	150.12
0	134.83
56444	1959.9
631	1390
0	90.35
0	130.66
31	51.43
3531	37719
938	62.55
23218	1791.71
348	2504.78
308	169.58
630	97.3
0	95.91
0	136.22
1846	123.71
0	79.23
176	76.45
2235	120.93
23000	718.63
2981	36012.1
402	111.2
2795	39093.8
52	143.17
225	119.54
420	137.61
416	116.76
39816	2271.26
0	140.39
155	155.68
84414	290.51
89	141.78
3056	39495.5
123	68.11
102	132.05
678	107.03
2816	38226.4
0	164.02
0	279.39
191	1251
8842	280.78
1066	88.96
273	127.88
315	77.84
177	127.88
0	740.87
0	211.28
48	143.17
0	104.25
1027	881.26
3537	39484.3
639	159.85
127	280.78
7282	23406.2
4406	37947
4350	169.58
46729	307.19
0	84.79
0	140.39
347	968.83
33	84.79
17843	280.78
991	115.37
0	123.71
529	83.4
98681	999.41
1038	2317.13
406	115.37
209	133.44
220	87.57
54374	341.94
158	101.47
2	151.51
3268	38518.3
3168	38489.1
105	405.88
10	2132.26
145	98.69
367	1998.82
0	79.23
0	100.08
60491	7560.21
221	119.54
0	75.06
27	34.75
34606	175.14
350	87.57
93	90.35
740	995.24
22	193.21
2933	39314.8
3464	38576.7
0	98.69
20804	294.68
83	73.67
0	108.42
90	169.58
534	1494.25
2725	40625.5
1765	679.71
0	190.43
421	248.81
879	100.08
162	101.47
13	91.74
168	111.2
0	159.85
0	129.27
433	194.6
136	126.49
290	94.52
519	1729.16
65	108.42
0	170.97
11339	565.73
323	376.69
157	94.52
299	80.62
661	100.08
1095	831.22
27	229.35
3784	38469.6
322	179.31
2374	140.39
0	77.84
3708	38152.7
916	82.01
90	140.39
222	104.25
0	125.1
1210	854.85
3770	39911.1
441	1673.56
111	119.54
3358	40471.2
15	1134.24
0	55.6
4	122.32
3174	38732.3
631	1013.31
271	154.29
67616	271.05
4051	41196.8
2569	34488.7
2694	38571.1
98	475.38
2303	35914.8
43	62.55
64	86.18
86	84.79
32189	139
377	423.95
553	479.55
481	1328.84
26	100.08
3041	37955.3
145	102.86
15	115.37
2298	38244.5
663	1946
1239	1738.89
8159	136.22
0	54.21
3088	38094.3
331	75.06
511	921.57
3173	40432.3
80	47.26
137	56.99
0	132.05
661	122.32
79	83.4
2394	126.49
404	101.47
409	2228.17
375	280.78
0	112.59
78	151.51
47697	501.79
0	98.69
2971	129.27
126	56.99
3569	37707.9
804	471.21
7407	40212.7
693	141.78
964	63.94
0	76.45
0	91.74
594	3167.81
3359	446.19
274	130.66
563	1257.95
295	13.9
3304	38358.4
793	136.22
58	111.2
147	100.08
0	120.93
1	68.11
506	503.18
102	101.47
9326	151.51
0	148.73
15	47.26
121	252.98
2458	140.39
0	159.85
1383	93.13
2832	37006
0	120.93
55	151.51
9058	205.72
866	1474.79
11	98.69
879	133.44
556	453.14
480	94.52
0	86.18
386	307.19
300	84.79
382	385.03
76	55.6
1792	1353.86
2887	39337
1457	1043.89
2621	35774.4
526	1006.36
97734	14424
0	120.93
2725	136.22
0	115.37
11834	746.43
0	170.97
99	118.15
0	144.56
8	1426.14
0	79.23
173	104.25
252	111.2
0	157.07
8205	679.71
0	293.29
5544	19054.1
384	1232.93
3004	41479
37622	298.85
213	428.12
74771	4270.08
13972	211.28
0	52.82
8	69.5
1030	134.83
4475	36823.9
23933	169.58
909	287.73
908	4404.91
185	88.96
12	94.52
186	525.42
2899	321.09
25	100.08
456	137.61
1324	116.76
3961	38836.6
90	132.05
0	101.47
5020	37114.4
283	122.32
1209	87.57
48192	145.95
5918	37979
3294	36829.4
75	133.44
0	132.05
918	119.54
610	1716.65
257	97.3
40	91.74
0	147.34
236	2129.48
0	108.42
495	170.97
7358	125.1
57472	318.31
412	111.2
115	115.37
9055	1983.53
39218	859.02
2769	37040.7
0	152.9
73	48.65
0	116.76
125	184.87
352	1384.44
143	168.19
2835	37738.5
21	102.86
1068	9.73
0	1993.26
320	66.72
0	88.96
0	102.86
1057	75.06
82256	656.08
189	98.69
310	1134.24
88	127.88
5319	77051.9
0	140.39
43	88.96
0	76.45
2450	40034.8
2663	40265.5
76	107.03
30163	418.39
677	2164.23
2127	91.74
18304	319.7
0	155.68
2749	36744.6
3103	38333.4
476	94.52
555	2490.88
380	108.42
12533	177.92
0	141.78
98	90.35
2878	42190.7
0	102.86
1378	3680.72
1045	839.56
3087	37726
0	105.64
514	5654.52
390	1091.15
159	112.59
0	211.28
0	91.74
258	105.64
3629	38368.2
50	66.72
1532	108.42
4013	38997.8
5198	38522.5
270	130.66
42424	2842.55
524	111.2
2685	34221.8
418	80.62
0	475.38
0	91.74
464	297.46
1576	139
308	2030.79
0	139
2839	35994.1
2853	36907.3
2847	36294.3
45	158.46
3484	39666.4
442	158.46
51060	938.25
306	107.03
1995	4931.72
53	45.87
0	77.84
556	56.99
423	94.52
181	151.51
48009	298.85
247	179.31
3207	37436.9
581	1319.11
0	728.36
385	47.26
219	250.2
299	628.28
20	111.2
0	145.95
281	1997.43
68000	3497.24
207	177.92
28	108.42
68	173.75
71	120.93
129	27.8
204	80.62
167	169.58
2518	266.88
49	155.68
2400	40563
52011	961.88
888	86.18
0	180.7
359	93.13
196	132.05
798	2938.46
650	155.68
0	82.01
109	88.96
1064	127.88
177	187.65
491	2652.12
0	140.39
0	104.25
668	1909.86
0	108.42
178	90.35
0	109.81
434	429.51
29416	143.17
331	653.3
169	73.67
1504	1502.59
43685	1444.21
0	98.69
1927	87.57
33	55.6
256	91.74
245	139
63	136.22
3894	37759.4
139	130.66
192	93.13
906	169.58
0	1800.05
2168	1178.72
235	150.12
1844	126.49
54	120.93
2632	39749.8
0	111.2
96	87.57
0	116.76
28	148.73
2356	2044.69
0	127.88
5382	476.77
72456	272.44
0	63.94
231	127.88
65831	764.5
212	79.23
1731	88.96
6129	407.27
2007	5234.74
3530	38569.7
20714	365.57
0	116.76
189	211.28
22	136.22
242	80.62
632	7622.76
77	157.07
3254	38721.2
78	88.96
0	2267.09
0	100.08
162	168.19
55	83.4
201	125.1
179	109.81
565	2950.97
4325	319.7
810	922.96
35	132.05
121	80.62
3318	872.92
6556	893.77
723	1980.75
199	119.54
0	115.37
109	283.56
104	95.91
449	877.09
19	125.1
82	112.59
114	157.07
0	104.25
141	233.52
0	127.88
2942	38482.1
0	94.52
238	152.9
0	70.89
0	222.4
57	287.73
13386	248.81
2954	38017.9
0	83.4
3239	38380.7
0	179.31
4	144.56
480	159.85
0	108.42
19138	293.29
0	70.89
16133	404.49
253	278
442	546.27
653	82.01
344	473.99
208	122.32
3582	189.04
300	254.37
3655	37580
719	508.74
38	225.18
5503	3121.94
80	100.08
210	87.57
231	140.39
250	173.75
1764	1519.27
21844	397.54
2897	39366.2
0	137.61
684	1214.86
35485	1680.51
3484	39640
0	126.49
0	407.27
1042	108.42
271	881.26
0	79.23
0	125.1
328	191.82
56	130.66
420	58.38
837	133.44
175	139
21	157.07
985	2556.21
606	2228.17
2836	37566.1
0	87.57
281	129.27
450	3440.25
240	190.43
194	91.74
724	1459.5
20	154.29
0	179.31
236	129.27
277	119.54
127	133.44
150	578.24
3208	3056.61
2791	38411.3
0	101.47
138	104.25
19415	88.96
230	47.26
2853	39392.6
207	1744.45
137	100.08
58	115.37
0	97.3
0	107.03
13257	510.13
340	101.47
0	116.76
3276	39210.5
3616	38291.7
464	123.71
5381	72770.7
73	105.64
173	93.13
29	93.13
380	108.42
131	126.49
71617	1523.44
1444	2913.44
642	221.01
933	483.72
682	904.89
98	176.53
262	147.34
380	122.32
3794	39577.5
134	159.85
0	105.64
56	115.37
3510	134.83
3	127.88
846	2700.77
0	95.91
8635	36575.1
0	200.16
0	169.58
3178	87.57
128	86.18
0	118.15
555	183.48
342	159.85
0	84.79
169	133.44
3062	39471.8
39806	176.53
2318	309.97
2084	37328.4
159	133.44
127	148.73
8428	533.76
613	1225.98
377	79.23
46	90.35
743	2440.84
813	947.98
0	11.12
0	139
2014	325.26
[truncated: 3,161 more rows]

## Sheet: 15m
FSC_H	PerCP_A
295	148.73
676	296.07
917	76.45
287	248.81
0	152.9
125	136.22
0	77.84
295	1202.35
2358	38486.3
112	108.42
435	51.43
185	120.93
12903	109.81
1703	3305.42
442	1998.82
2330	113.98
0	26.41
793	3431.91
5	273.83
280	77.84
84	571.29
5454	74266.3
832	2472.81
0	107.03
33	122.32
859	2849.5
0	105.64
133	118.15
0	111.2
801	2230.95
7078	162.63
241	158.46
875	130.66
0	95.91
0	130.66
0	147.34
0	104.25
77	107.03
352	389.2
0	70.89
321	440.63
151	154.29
778	2485.32
454	1002.19
146	286.34
153	127.88
71	104.25
1235	120.93
0	168.19
185	66.72
1493	255.76
444	1512.32
817	1096.71
520	1499.81
849	19.46
1167	208.5
20	108.42
723	1642.98
114	62.55
1175	3837.79
558	123.71
912	4951.18
3	123.71
1804	66.72
918	1590.16
550	4044.9
404	1485.91
1525	184.87
0	93.13
258	236.3
544	59.77
0	278
3387	40233.6
12	202.94
2902	40237.7
327	90.35
0	152.9
0	97.3
0	101.47
2980	36630.7
674	1021.65
994	2360.22
1284	1342.74
329	792.3
3946	38393.2
823	2785.56
67	126.49
3457	300.24
675	614.38
18	211.28
658	2887.03
0	54.21
0	107.03
1445	690.83
73	115.37
448	88.96
934	554.61
0	164.02
1215	134.83
206	864.58
0	170.97
9	72.28
4	1440.04
552	5632.28
3329	39955.6
14	229.35
45485	311.36
4336	38220.8
2610	4965.08
0	111.2
48	73.67
15578	169.58
0	94.52
136	86.18
0	120.93
18	1775.03
0	123.71
18641	786.74
948	77.84
0	130.66
0	150.12
641	974.39
0	190.43
41	98.69
2233	1612.4
1615	197.38
387	298.85
0	704.73
4177	39400.9
55	91.74
443	94.52
390	118.15
733	2955.14
403	376.69
661	116.76
94	91.74
0	107.03
393	95.91
4946	39149.3
224	150.12
6872	362.79
16	141.78
254	119.54
289	642.18
0	112.59
683	127.88
9819	5177.75
97	127.88
446	985.51
2756	38252.8
0	408.66
832	1527.61
0	65.33
475	173.75
393	221.01
321	125.1
4030	40121
435	112.59
91	1059.18
208	494.84
28	86.18
2696	36376.3
205	1223.2
153	115.37
0	126.49
161	87.57
0	127.88
20	76.45
92	139
299	115.37
47	118.15
0	115.37
0	116.76
537	2735.52
2904	86.18
56271	411.44
34	126.49
2779	39004.8
47	98.69
2747	37574.5
1786	115.37
3437	40177.9
0	113.98
429	104.25
34	703.34
0	935.47
480	1081.42
365	450.36
499	80.62
318	341.94
561	237.69
2248	3766.9
277	1786.15
206	2589.57
613	2164.23
1453	2661.85
2561	152.9
3222	38861.6
269	76.45
383	123.71
11438	465.65
21	104.25
44	58.38
3481	39253.6
34504	1142.58
2861	39551.1
659	115.37
2995	37769.1
0	126.49
461	2192.03
0	229.35
0	226.57
112	127.88
0	94.52
300	104.25
476	1948.78
184	150.12
2879	122.32
0	322.48
280	111.2
480	1608.23
70	127.88
0	127.88
5546	97.3
72936	465.65
3264	40813.2
1944	802.03
64292	172.36
0	123.71
537	165.41
2048	132.05
165	83.4
1159	1446.99
0	107.03
1640	4778.82
1783	5163.85
0	77.84
1275	2938.46
200	168.19
167	79.23
132	161.24
515	133.44
0	118.15
84	120.93
173	200.16
709	398.93
717	91.74
328	2058.59
0	165.41
921	557.39
0	164.02
135	90.35
770	699.17
2989	38443.2
0	179.31
124	62.55
604	2760.54
133	109.81
33	101.47
925	2603.47
0	660.25
0	233.52
260	564.34
970	2750.81
2638	39876.3
54	148.73
0	94.52
272	119.54
445	94.52
446	2403.31
3154	38436.3
2571	88.96
2917	37359
0	98.69
0	77.84
66	172.36
82	56.99
36265	786.74
4838	39890.2
1819	262.71
167	126.49
156	144.56
1788	83.4
13576	322.48
0	107.03
1089	107.03
32	140.39
256	133.44
1009	3373.53
188	189.04
257	108.42
544	683.88
222	80.62
106	112.59
42	75.06
0	104.25
0	98.69
826	88.96
107	118.15
792	104.25
101	100.08
319	172.36
669	40.31
913	161.24
101	140.39
591	4265.91
170	86.18
0	79.23
410	84.79
84	91.74
537	88.96
581	2735.52
234	91.74
62	73.67
744	77.84
1169	1950.17
0	69.5
258	219.62
17	105.64
59	72.28
340	1128.68
3734	40572.7
66463	266.88
996	5789.35
603	859.02
2946	38263.9
1865	515.69
197	112.59
592	525.42
232	369.74
499	56.99
113	56.99
17794	187.65
2022	268.27
1488	4999.83
116	2649.34
523	739.48
293	132.05
480	119.54
3308	37919.2
6	105.64
842	221.01
37	76.45
187	143.17
38	176.53
390	1866.77
274	2224
0	130.66
668	1648.54
0	91.74
15	126.49
243	243.25
60841	624.11
0	61.16
0	109.81
1016	2413.04
98	164.02
0	5191.65
0	326.65
0	95.91
1110	888.21
1358	83.4
603	100.08
807	84.79
2662	12195.9
1136	183.48
0	139
1531	111.2
976	151.51
3160	38364
3823	39530.2
1423	2464.47
0	127.88
708	44.48
1495	1270.46
124	1534.56
662	782.57
1703	1498.42
3869	41074.5
877	1159.26
210	82.01
519	796.47
0	182.09
933	2193.42
507	271.05
3133	38339
0	130.66
1086	172.36
64204	247.42
67	147.34
223	77.84
182	130.66
1840	80.62
2385	37624.5
650	1815.34
17	141.78
116	59.77
0	166.8
0	100.08
1152	66.72
3079	40796.5
46	91.74
0	75.06
231	2964.87
186	290.51
45	144.56
87	72.28
0	113.98
97	276.61
155	108.42
82	122.32
445	2588.18
1451	2286.55
316	372.52
0	68.11
110477	433.68
541	1416.41
3325	501.79
795	2315.74
0	111.2
4156	122.32
1728	133.44
784	232.13
1137	158.46
0	102.86
59426	173.75
358	119.54
1906	6699.8
970	298.85
1370	391.98
633	2703.55
4461	39699.8
119	202.94
659	1958.51
33	170.97
178	126.49
236	505.96
2788	36557
709	115.37
49	618.55
150	508.74
989	252.98
260	2642.39
140	140.39
1438	4283.98
3438	4338.19
374	112.59
24	272.44
74	179.31
126	190.43
2868	39239.7
2446	172.36
3825	39517.7
912	101.47
1306	1262.12
313	1374.71
121	109.81
45	109.81
0	130.66
0	123.71
48	112.59
138	129.27
100	104.25
730	1623.52
737	109.81
38	161.24
0	155.68
0	134.83
94	113.98
4013	5757.38
0	36.14
823	154.29
984	2620.15
0	341.94
58	183.48
1201	1063.35
6719	194.6
1068	279.39
990	50.04
2287	5276.44
220	79.23
0	95.91
136	84.79
1142	86.18
420	653.3
0	83.4
221	134.83
694	1729.16
203	340.55
601	1890.4
0	154.29
1803	2150.33
920	1116.17
0	113.98
0	148.73
664	1883.45
1005	945.2
3432	39653.9
0	63.94
738	1843.14
6217	159.85
98	83.4
148	219.62
707	2841.16
16	75.06
331	2542.31
2861	38457.1
273	683.88
0	421.17
3123	41898.8
367	127.88
599	91.74
538	183.48
345	98.69
171	62.55
806	93.13
440	122.32
47	113.98
4564	38140.2
118	95.91
72560	318.31
422	143.17
2800	38560
2225	91.74
128	105.64
570	1052.23
0	148.73
620	107.03
368	91.74
394	164.02
424	129.27
0	133.44
0	126.49
3469	38796.3
254	168.19
329	43.09
0	107.03
749	312.75
786	130.66
1283	899.33
0	101.47
0	83.4
564	1677.73
0	134.83
125	105.64
0	126.49
0	66.72
21	134.83
0	387.81
15167	337.77
1559	1680.51
739	154.29
42	157.07
0	164.02
2844	39255
2585	38390.4
80	379.47
0	55.6
0	97.3
65550	239.08
20	183.48
474	73.67
449	1278.8
469	134.83
1827	2672.97
216	928.52
129	132.05
508	172.36
1590	202.94
11	109.81
0	159.85
795	86.18
1731	84.79
578	2593.74
464	1085.59
2519	554.61
1	95.91
143	115.37
203	3500.02
1	88.96
1159	118.15
0	152.9
496	66.72
203	3006.57
4676	39413.4
572	4988.71
932	1231.54
2801	41.7
3173	37163
3156	39389.8
218	143.17
4450	38491.9
534	113.98
1278	3709.91
1114	2475.59
0	73.67
81	144.56
0	187.65
4702	40636.6
0	159.85
470	1973.8
0	80.62
588	175.14
7314	40820.1
0	205.72
24	144.56
3041	38156.9
809	3215.07
431	1442.82
158	169.58
1079	91.74
256	743.65
24	68.11
24406	40090.4
221	758.94
434	152.9
61	88.96
433	82.01
0	209.89
0	43.09
5359	80.62
0	104.25
38	127.88
4232	39591.4
1007	1648.54
172	66.72
75153	268.27
2912	40582.4
0	54.21
129	112.59
12	72.28
3027	38231.9
2832	34281.6
243	158.46
195	75.06
3027	669.98
0	102.86
285	1487.3
1155	3120.55
148	126.49
6	134.83
222	137.61
0	86.18
122516	266.88
429	87.57
35474	607.43
0	79.23
157	79.23
0	82.01
0	55.6
571	2057.2
1130	137.61
1667	412.83
374	2650.73
409	107.03
469	1531.78
541	1004.97
174	1832.02
338	130.66
325	97.3
223	79.23
632	125.1
0	133.44
0	139
3659	39045.1
1094	3055.22
838	184.87
1765	126.49
0	82.01
4192	1898.74
7739	93.13
0	137.61
0	72.28
976	3019.08
713	1630.47
197	116.76
89	846.51
3636	36955.9
2470	40506
0	98.69
28	68.11
1227	2349.1
68	95.91
172	118.15
159	66.72
1106	62.55
405	219.62
0	65.33
283	87.57
367	173.75
60	90.35
1338	6353.69
0	102.86
35	148.73
50	139
3976	240.47
3268	6314.77
134	98.69
2911	37881.7
83	51.43
2915	40407.3
5148	37202
32	45.87
240	62.55
314	290.51
3368	39317.5
1189	2001.6
0	157.07
2833	37486.9
0	118.15
115	162.63
0	73.67
2412	39474.6
510	2133.65
8004	47768.7
2405	36698.8
1145	151.51
1795	2317.13
589	97.3
0	107.03
0	87.57
0	72.28
239	208.5
544	289.12
0	1907.08
2444	1456.72
96	177.92
0	72.28
3106	39503.8
109	136.22
0	201.55
3683	109.81
3800	37374.3
2830	59.77
1621	120.93
5434	40469.8
0	140.39
605	1223.2
102	426.73
0	119.54
2422	58.38
1000	1968.24
2672	36708.5
611	1651.32
15301	266.88
120	244.64
291	382.25
0	47.26
2	143.17
0	123.71
12	2470.03
306	88.96
68	109.81
164	55.6
163	112.59
762	1160.65
274	1403.9
1473	2985.72
0	120.93
423	3623.73
4341	39630.3
112140	391.98
469	2390.8
295	2265.7
431	391.98
491	126.49
279	202.94
306	336.38
0	202.94
955	1674.95
0	230.74
0	80.62
0	91.74
4576	38813
424	989.68
2332	107.03
57	158.46
65809	6286.97
99660	318.31
72	76.45
59	98.69
537	2360.22
2954	36835
131	2956.53
0	113.98
11857	347.5
915	1334.4
727	225.18
810	2925.95
295	107.03
4748	38735.1
931	1619.35
3099	39246.6
1580	553.22
32	473.99
106	112.59
749	3558.4
244	170.97
40	107.03
340	119.54
249	122.32
1479	2517.29
26903	202.94
0	48.65
99	82.01
0	90.35
3272	1167.6
796	1622.13
90272	319.7
322	84.79
184	98.69
0	448.97
1047	191.82
0	93.13
0	94.52
3907	39576.1
606	2813.36
3492	129.27
2612	38119.4
1609	90.35
267	119.54
1879	102.86
166	101.47
293	122.32
565	51.43
2144	621.33
1692	100.08
3304	40098.7
0	107.03
276	2065.54
0	112.59
658	1545.68
69	599.09
3395	41487.3
36	87.57
2797	233.52
0	309.97
2578	38897.8
1071	2280.99
416	61.16
479	134.83
0	63.94
457	95.91
0	68.11
194	148.73
901	2866.18
1506	1823.68
297	1128.68
146	127.88
56	87.57
4241	5796.3
603	699.17
1256	3038.54
714	2002.99
803	1797.27
1736	1850.09
1026	115.37
45	77.84
1206	2457.52
406	108.42
656	3071.9
770	148.73
712	3151.13
178	94.52
1945	1182.89
9	916.01
7149	112.59
930	1067.52
249	257.15
7	98.69
24	80.62
955	3555.62
420	266.88
0	90.35
385	365.57
2796	37423
641	1080.03
135	144.56
0	125.1
726	3153.91
2884	36481.9
1235	2774.44
465	1654.1
907	2347.71
152	309.97
0	56.99
401	119.54
114	122.32
4168	38589.2
0	105.64
307	148.73
146	247.42
5149	38200
0	115.37
0	107.03
2233	521.25
370	2033.57
268	1524.83
143	119.54
0	119.54
1946	2110.02
1010	1756.96
77	157.07
2878	37937.3
0	157.07
88	95.91
175	232.13
6345	143.17
2024	436.46
39	108.42
0	119.54
101	84.79
0	94.52
7710	176.53
249	62.55
0	94.52
47	102.86
663	1709.7
202	80.62
115	141.78
0	109.81
0	170.97
4872	38197.2
2606	172.36
308	98.69
0	69.5
135	150.12
154	154.29
202	155.68
216	118.15
217	289.12
790	2689.65
710	2449.18
1567	5785.18
1693	52.82
2282	3669.6
760	1904.3
806	1312.16
763	3832.23
0	218.23
920	2679.92
200	48.65
9	266.88
378	264.1
206	172.36
533	1344.13
1059	141.78
141	127.88
1507	136.22
1219	279.39
94	86.18
244	100.08
719	1448.38
187	94.52
210	1289.92
428	2135.04
30514	154.29
0	139
2431	40111.2
0	98.69
287	1331.62
0	125.1
1740	2561.77
569	1392.78
378	50.04
439	148.73
110	83.4
764	79.23
285	132.05
831	1241.27
0	129.27
46	157.07
77	65.33
0	120.93
547	98.69
1650	129.27
429	166.8
165	66.72
295	111.2
1300	176.53
1025	66.72
0	109.81
241	1114.78
457	3031.59
549	1583.21
2848	37584.2
0	54.21
794	817.32
272	4664.84
384	2754.98
154	340.55
21	554.61
794	144.56
58	154.29
244	65.33
3722	37752.4
0	344.72
308	139
0	120.93
334	134.83
678	97.3
410	116.76
70	346.11
0	79.23
357	378.08
0	129.27
1486	795.08
0	120.93
510	112.59
187	126.49
0	143.17
0	82.01
2940	38237.5
3286	43533.4
22	61.16
470	173.75
62	132.05
2790	39406.5
3763	40044.5
0	76.45
3041	39808.2
35	79.23
2850	38201.4
1544	1961.29
0	355.84
52	182.09
1607	949.37
2770	37834.4
225	1295.48
151	774.23
153	127.88
367	704.73
358	91.74
758	309.97
476	98.69
140	95.91
131	175.14
0	120.93
1462	2834.21
3364	70.89
0	148.73
10	154.29
451	72.28
3481	37965.1
0	168.19
2612	38024.8
186	76.45
403	170.97
178	144.56
2477	4706.54
491	397.54
177	112.59
185418	1358.03
4282	39181.3
642	578.24
2991	42018.3
0	88.96
0	266.88
0	137.61
0	77.84
3265	41043.9
1147	2319.91
3462	39192.4
924	91.74
308	1150.92
878	1858.43
2909	39920.8
293	250.2
0	83.4
4401	39956.9
1093	1320.5
2252	36779.4
2250	36523.6
624	350.28
430	946.59
312	248.81
98	2165.62
206	166.8
0	125.1
3286	39902.7
274	87.57
340	165.41
4332	38945
91	105.64
404	212.67
22	254.37
1526	90.35
4814	985.51
0	95.91
207	1973.8
263	237.69
13261	109.81
388	150.12
0	115.37
712	58.38
2224	1394.17
0	136.22
702	1747.23
100	120.93
724	2233.73
1138	209.89
79	197.38
3950	39815.2
36	141.78
73	147.34
0	140.39
0	132.05
218	65.33
697	79.23
0	191.82
105	108.42
1136	4692.64
4601	39649.8
707	144.56
324	1167.6
1072	3073.29
0	383.64
738	304.41
492	3269.28
672	125.1
2864	37164.4
332	169.58
508	607.43
341	111.2
516	2175.35
15	455.92
148	113.98
2776	37735.7
3743	37741.3
181	94.52
170	519.86
103	120.93
628	2885.64
305	1356.64
507	3381.87
137	80.62
24	73.67
1316	180.7
5314	16271.3
316	1611.01
609	366.96
547	119.54
281	90.35
0	104.25
0	2289.33
31495	222.4
0	73.67
5495	38227.8
301	519.86
156	123.71
0	145.95
144	155.68
1759	4014.32
645	366.96
0	90.35
58	76.45
3514	40860.4
394	232.13
3158	36897.6
479	73.67
160	116.76
404	857.63
164	50.04
0	87.57
0	61.16
2250	133.44
811	3563.96
55	115.37
350	312.75
161	55.6
1129	2115.58
279	173.75
463	111.2
827	133.44
53	94.52
110	119.54
569	3388.82
780	97.3
312	2907.88
111	180.7
443	111.2
1068	119.54
749	1820.9
138	115.37
4727	37289.5
1022	1195.4
213	134.83
0	1287.14
159	98.69
1128	956.32
490	45.87
285	122.32
1077	3121.94
613	1680.51
284	63.94
411	266.88
44	127.88
3148	38208.3
890	757.55
1068	959.1
255	1770.86
0	1029.99
1006	1790.32
326	122.32
365	141.78
24	97.3
444	3316.54
0	113.98
0	116.76
0	126.49
93	69.5
4134	2333.81
1270	3306.81
3031	37347.9
182	125.1
1467	129.27
3483	39213.3
293	631.06
834	2136.43
165	126.49
875	69.5
1347	2786.95
0	108.42
1251	2618.76
0	100.08
259	1323.28
465	104.25
1607	3044.1
0	104.25
2666	37675.9
490	1889.01
482	1980.75
4178	39551.1
2333	65.33
465	1334.4
655	5466.87
2132	5925.57
485	107.03
1322	3010.74
2839	37104.7
0	137.61
0	95.91
3606	38322.3
295	1727.77
3035	39331.4
0	2571.5
1115	2595.13
713	88.96
129	90.35
764	136.22
578	95.91
2085	707.51
76	144.56
2331	151.51
514	1049.45
25	176.53
78	1121.73
2839	35602.1
11	118.15
57	118.15
16652	303.02
2233	3634.85
83	139
1056	143.17
528	1390
0	93.13
578	70.89
2553	38366.8
2618	36112.2
12308	150.12
0	95.91
4454	39521.9
130	119.54
67	102.86
120	66.72
1832	38938.1
835	4043.51
272	111.2
813	165.41
964	1374.71
329	971.61
3918	329.43
3144	39374.5
370	1167.6
170	139
538	50.04
195	98.69
386	536.54
614	2094.73
2591	3262.33
0	164.02
2657	38291.7
1372	1866.77
5498	671.37
0	75.06
595	3003.79
0	386.42
2625	39598.3
636	2173.96
13	140.39
718	2082.22
488	1168.99
94	19.46
0	94.52
1080	981.34
17598	182.09
1149	161.24
489	770.06
0	120.93
69	129.27
781	140.39
0	207.11
1489	183.48
215	94.52
4171	38910.3
287	489.28
0	159.85
296	116.76
66	283.56
19	154.29
1364	187.65
4678	40663.1
296	1627.69
3978	38679.5
0	448.97
1899	2564.55
514	1991.87
523	102.86
277	1362.2
176	112.59
231	86.18
1650	151.51
11	211.28
0	152.9
88	147.34
0	157.07
2102	393.37
0	109.81
523	126.49
327	2278.21
217	104.25
330	1185.67
278	136.22
1875	82.01
851	208.5
84	112.59
123	105.64
179	140.39
3027	39320.3
45	130.66
4216	1950.17
0	115.37
0	126.49
1517	1018.87
3108	37816.3
0	107.03
0	77.84
0	116.76
377	1946
1377	2614.59
1948	2011.33
77	101.47
2449	39035.4
203	94.52
312	133.44
860	2332.42
983	148.73
2505	37724.6
1304	290.51
69	77.84
3664	334.99
306	653.3
771	414.22
474	127.88
72	134.83
591	112.59
2727	38876.9
53659	743.65
0	105.64
530	1680.51
3814	38694.8
12858	197.38
215	943.81
1005	120.93
2986	265.49
0	130.66
28	59.77
288	87.57
987	1772.25
117	116.76
3425	183.48
480	480.94
58	116.76
629	1230.15
182	115.37
124	59.77
455	1497.03
0	325.26
373	90.35
187	105.64
127	152.9
1191	129.27
0	107.03
131	549.05
3761	38447.4
22	133.44
175	164.02
409	1163.43
2457	932.69
3089	40603.3
3272	40308.6
0	90.35
0	143.17
2658	39414.8
74019	792.3
35	94.52
828	1884.84
457	796.47
106413	394.76
0	82.01
1324	158.46
0	169.58
0	179.31
670	3676.55
339	259.93
348	137.61
167	132.05
357	1066.13
799	6157.7
575	1861.21
129	137.61
848	2022.45
55438	248.81
384	84.79
672	993.85
167	94.52
2482	36140
1315	1812.56
0	76.45
126	101.47
229	204.33
2995	38222.2
3725	39898.6
195	172.36
127	112.59
92	175.14
0	70.89
126	119.54
433	122.32
0	111.2
4985	40757.6
37174	272.44
3994	39998.6
800	1141.19
134	145.95
81	95.91
577	1274.63
377	84.79
0	84.79
174	607.43
28	84.79
152	87.57
1537	3848.91
668	1420.58
459	423.95
4469	38657.3
551	1544.29
2532	104.25
517	98.69
21949	169.58
32	93.13
183	129.27
2860	33594.9
940	201.55
3177	37175.6
764	1017.48
4428	40624.1
0	33.36
24	107.03
0	123.71
434	1763.91
1266	2350.49
1830	109.81
679	139
0	102.86
73	107.03
0	123.71
26	84.79
0	102.86
0	120.93
2187	2059.98
12970	2214.27
1712	119.54
443	311.36
176	100.08
251	98.69
87	141.78
164	134.83
47	90.35
303	157.07
787	51.43
29	151.51
142	1883.45
3862	186.26
2502	376.69
8	79.23
0	83.4
0	125.1
0	123.71
678	1895.96
257	2233.73
3570	39951.4
0	26.41
51	147.34
165	84.79
492	1399.73
614	2463.08
576	208.5
680	3640.41
269	237.69
44	91.74
738	1370.54
62	161.24
700	130.66
3615	519.86
210	1064.74
157	97.3
0	61.16
624	1352.47
11	123.71
702	4548.08
5149	39553.8
62	150.12
125	133.44
217	109.81
0	98.69
959	728.36
1712	119.54
45	116.76
0	66.72
349	793.69
282	173.75
41	83.4
52	168.19
248	95.91
459	1346.91
0	93.13
455	2955.14
114	80.62
2865	37566.1
9092	500.4
174	2974.6
0	136.22
3402	38282
1336	83.4
1311	279.39
0	2054.42
0	45.87
251	151.51
152	75.06
3	105.64
195	132.05
0	191.82
2714	91.74
282	164.02
13	94.52
650	1724.99
143	148.73
28	1349.69
412	4246.45
3644	40733.9
52	184.87
2128	194.6
3767	9347.75
0	115.37
460	1472.01
87894	410.05
0	272.44
0	84.79
516	1865.38
505	134.83
2675	37735.7
86	105.64
509	164.02
88	66.72
57035	375.3
2161	102.86
3146	39459.3
1063	2154.5
3580	40881.3
2377	218.23
579	2068.32
630	1295.48
3285	40468.5
2936	37992.9
527	84.79
0	1341.35
128	2372.73
620	1762.52
563	314.14
295	119.54
28549	225.18
596	1235.71
0	136.22
330	3060.78
486	811.76
200	232.13
4701	39894.4
5536	37214.5
492	2232.34
1457	187.65
611	1565.14
2759	35653.5
91	63.94
2855	37263.1
236	140.39
152	98.69
150	113.98
385	4374.33
25	40.31
543	122.32
58317	262.71
261	144.56
188	73.67
2343	154.29
303	476.77
19298	115.37
371	252.98
0	80.62
11766	162.63
0	94.52
0	94.52
188	173.75
224	113.98
3123	40471.2
356	1775.03
315	2475.59
181	107.03
0	69.5
2921	38265.3
1712	1884.84
0	134.83
178	127.88
4245	39253.6
0	164.02
3324	40935.5
1159	120.93
725	107.03
1004	551.83
685	94.52
2842	38566.9
0	133.44
0	98.69
0	197.38
560	76.45
694	1460.89
0	137.61
335	129.27
4303	37392.4
5295	76.45
2115	4746.85
200	6316.16
0	88.96
2570	36192.8
2797	36498.6
0	105.64
89	108.42
504	1355.25
474	2831.43
1271	172.36
58172	265.49
1574	3234.53
150	321.09
294	243.25
588	1907.08
1658	2132.26
446	111.2
100	130.66
251	105.64
624	1882.06
99	164.02
2981	38286.2
653	2135.04
3032	40544.9
536	1688.85
1378	608.82
925	1478.96
0	91.74
6	126.49
694	728.36
11	73.67
2689	40109.8
39045	1687.46
0	155.68
0	139
0	158.46
0	796.47
31	3215.07
434	2115.58
0	55.6
27261	268.27
0	87.57
453	80.62
4489	40879.9
0	112.59
0	158.46
3006	39085.4
0	1245.44
113	150.12
47186	2172.57
195	813.15
4795	39078.5
3064	4618.97
863	2274.04
286	151.51
75	390.59
2454	1509.54
94	122.32
2654	38473.8
129	69.5
109	44.48
603	1595.72
0	255.76
26	104.25
31	82.01
379	2335.2
23232	258.54
2852	38047.1
22	108.42
992	2500.61
579	557.39
219	1221.81
0	202.94
0	195.99
0	113.98
488	168.19
878	582.41
2776	40803.4
0	118.15
0	141.78
1725	1595.72
24	143.17
2759	40881.3
193	783.96
945	5337.6
16692	273.83
62790	514.3
279	279.39
3547	41484.6
4279	38293.1
4886	38148.6
0	91.74
0	88.96
2588	4999.83
0	162.63
0	194.6
2342	3559.79
362	141.78
259797	289.12
1247	3042.71
0	197.38
0	126.49
0	129.27
1274	147.34
238	122.32
0	100.08
272	164.02
0	125.1
150	223.79
0	137.61
3249	35885.6
58	126.49
29	104.25
197	832.61
501	1982.14
2647	109.81
3986	22055.1
2908	40907.7
12106	125.1
887	83.4
2582	37885.8
45	83.4
277	248.81
783	1171.77
125	73.67
0	98.69
0	197.38
195	157.07
589	1473.4
0	172.36
5838	39248
0	88.96
726	1168.99
224	186.26
0	2004.38
55005	7275.26
2760	38896.4
23	52.82
97	94.52
312	336.38
48	75.06
31007	518.47
185	129.27
232	137.61
90	315.53
0	119.54
272	105.64
455	94.52
0	83.4
17627	226.57
356	1442.82
685	1327.45
449	539.32
0	165.41
186	126.49
593	2023.84
198	98.69
333	275.22
68	88.96
4198	37538.3
0	68.11
184	1175.94
21	143.17
148	91.74
0	141.78
34	164.02
4640	39861
5337	73.67
247	120.93
166	307.19
1927	2454.74
306	113.98
1	180.7
1154	3055.22
734	145.95
141	1731.94
12	129.27
39	136.22
796	1188.45
0	202.94
0	97.3
0	55.6
225	82.01
0	63.94
32	65.33
3065	39288.3
107	90.35
219	87.57
1248	84.79
34	91.74
0	116.76
2658	107.03
5823	40533.8
501	172.36
15	2162.84
0	82.01
929	214.06
1217	3572.3
0	73.67
146	821.49
277	838.17
3126	37107.4
364	144.56
256	1936.27
985	2825.87
332	101.47
2899	40094.6
56	105.64
0	115.37
70	94.52
353	87.57
0	209.89
82	65.33
557	1003.58
886	1798.66
91	108.42
113	51.43
274	105.64
848	1334.4
514	180.7
235	86.18
175	27.8
3149	37678.7
2299	401.71
1615	4670.4
0	140.39
181	3394.38
36	112.59
198	40.31
0	109.81
1458	88.96
450	38.92
0	2557.6
46	118.15
102	122.32
3870	39324.5
0	308.58
3168	40221
0	148.73
16	412.83
640	1221.81
49	137.61
6527	1259.34
234	126.49
82	126.49
177	113.98
2753	34413.6
1260	1107.83
404	4784.38
4793	749.21
0	77.84
55	139
152	1023.04
2289	38012.3
0	93.13
303	65.33
93	147.34
366	2488.1
329	105.64
0	179.31
71	107.03
1152	3431.91
50	319.7
0	187.65
3159	39508
604	2154.5
2613	82.01
1503	4372.94
5015	38842.2
215	2162.84
3735	37511.9
978	1177.33
3622	39298.1
633	1909.86
0	98.69
599	2849.5
164	115.37
50	113.98
0	104.25
2618	39993.1
926	87.57
246	102.86
1142	838.17
559	1284.36
419	808.98
2844	3001.01
926	268.27
473	1558.19
469	590.75
0	83.4
827	2059.98
283	151.51
155	58.38
5749	39788.8
0	84.79
1238	1964.07
33	108.42
51	611.6
0	90.35
4581	3522.26
2500	122.32
410	111.2
1323	100.08
3184	38744.9
5139	37763.5
254	109.81
137	87.57
135	129.27
3292	37060.2
0	84.79
44	55.6
9282	265.49
0	157.07
1746	1049.45
214	69.5
379	525.42
2168	3629.29
457	139
0	152.9
0	145.95
0	95.91
0	112.59
1003	2376.9
2955	38216.7
51422	113.98
744	2752.2
691	1282.97
126	1693.02
0	95.91
1998	2376.9
15635	119.54
90	132.05
0	198.77
186	151.51
794	1847.31
1845	1153.7
413	152.9
61	97.3
27714	165.41
[truncated: 3,449 more rows]

## Sheet: 50m
FSC_H	PerCP_A
117	207.11
0	59.77
0	93.13
1521	9303.27
0	216.84
174	525.42
1351	88.96
255	82.01
122	5401.54
0	70.89
259	91.74
552	3392.99
2019	614.38
169	125.1
0	537.93
94	2034.96
41	129.27
215	283.56
921	5173.58
4553	145.95
92	108.42
198	130.66
384	271.05
537	154.29
0	56.99
167	811.76
574	182.09
3109	41487.3
3883	38554.4
101	95.91
614	109.81
17585	447.58
0	132.05
402	296.07
0	61.16
46124	279.39
4865	37.53
214	385.03
89	122.32
2782	39363.4
453	6571.92
392	565.73
216	179.31
105	102.86
202	62.55
4417	41130.1
0	111.2
254	83.4
859	2570.11
0	132.05
165	419.78
2577	38009.6
463	219.62
2794	1617.96
797	3384.65
943	4306.22
44	134.83
273	51.43
2599	297.46
4698	39930.5
1078	150.12
4532	21141.9
51	159.85
2940	39274.4
275	693.61
213	134.83
47	139
114	119.54
2213	198.77
0	319.7
46	120.93
248	562.95
35894	722.8
0	240.47
1274	1267.68
121	101.47
4580	127.88
375	4575.88
65	678.32
54	52.82
2614	38828.3
98	675.54
1752	5126.32
0	165.41
686	130.66
157	182.09
816	5640.62
3824	38933.9
291	293.29
186	681.1
772	6961.12
74	5605.87
183	304.41
1436	7050.08
41	134.83
2756	36121.9
72957	988.29
0	170.97
83	458.7
63	111.2
310	319.7
0	115.37
352	674.15
169	51.43
103	282.17
115	4411.86
212	219.62
478	2614.59
106	65.33
360	1412.24
234	94.52
0	101.47
5729	38415.4
3729	2759.15
5	857.63
1357	5446.02
161	836.78
3442	37510.5
21	157.07
18	91.74
0	91.74
0	4905.31
0	94.52
76	72.28
47	145.95
793	4810.79
408	183.48
2797	39255
5031	40043.1
1300	344.72
102	120.93
732	4144.98
0	129.27
3836	39723.4
0	132.05
240	353.06
52	98.69
204	109.81
0	139
594	3841.96
26	707.51
145	127.88
0	340.55
1148	143.17
0	183.48
0	76.45
3088	38453
89	810.37
79	147.34
353	158.46
3856	38418.2
789	7670.02
8137	265.49
97	234.91
313	126.49
54165	176.53
206	152.9
4322	39131.3
82	155.68
0	76.45
3043	39869.4
0	601.87
45976	346.11
3105	108.42
60	130.66
1033	303.02
0	134.83
1379	597.7
50	524.03
426	77.84
0	76.45
5767	150.12
899	62.55
2735	140.39
238	113.98
235	247.42
1137	653.3
270	155.68
7851	259.93
308	323.87
0	122.32
401	553.22
5878	80667.3
762	5975.61
232	140.39
3421	37505
3119	39277.2
211	482.33
0	91.74
0	152.9
0	84.79
3743	599.09
16740	1777.81
26509	2728.57
0	2197.59
343	308.58
269	2831.43
1300	5603.09
226	4738.51
98	86.18
136	821.49
351	764.5
2968	39678.9
169	444.8
2774	35564.5
39	190.43
55	107.03
1025	1512.32
234	104.25
144	115.37
300	104.25
792	2536.75
423	212.67
134	396.15
178	154.29
11186	143.17
4157	39681.7
3030	39173
3608	38344.5
2907	37817.7
197	97.3
2273	478.16
11704	585.19
254	793.69
351	107.03
0	232.13
0	109.81
239	254.37
113	107.03
64	152.9
1432	48.65
0	198.77
0	94.52
3502	37906.7
98	125.1
0	443.41
11025	95.91
149	218.23
342	847.9
332	119.54
3245	21048.8
409	125.1
17264	197.38
165	982.73
0	82.01
0	145.95
319	62.55
918	4730.17
80	511.52
220	1149.53
1482	176.53
679	1884.84
21	93.13
453	275.22
8713	202.94
3756	39182.7
105	100.08
953	2372.73
19301	35930.1
2773	37570.3
147	173.75
349	499.01
335	738.09
79	208.5
916	157.07
60	102.86
1603	10169.2
1251	127.88
0	216.84
0	55.6
29340	202.94
947	5889.43
328	112.59
111	68.11
392	112.59
1493	6840.19
347	804.81
451	672.76
324	2051.64
2755	37584.2
428	3351.29
23	314.14
136	373.91
15	428.12
0	312.75
2517	62.55
0	611.6
0	315.53
155	129.27
303	183.48
8	447.58
0	90.35
37	120.93
2640	38815.8
223	747.82
582	425.34
14332	208.5
360	86.18
946	2229.56
0	123.71
1379	6564.97
0	903.5
304	3224.8
4208	111.2
0	757.55
2239	80.62
0	90.35
3276	39423.2
181	824.27
266	703.34
31	152.9
0	126.49
0	126.49
2467	2995.45
0	75.06
870	70.89
116	98.69
4049	101.47
80	7275.26
260	2766.1
444	129.27
1486	9976.03
1497	5172.19
3692	40139
264	465.65
658	3213.68
374	112.59
594	795.08
3264	36814.1
0	139
3062	39396.8
22	344.72
46383	208.5
63	460.09
125	180.7
415	150.12
0	31.97
138	5936.69
170	341.94
106	140.39
57	184.87
33512	1740.28
104	108.42
440	109.81
281	279.39
469	554.61
772	63.94
88	479.55
56	187.65
135	86.18
119	123.71
253	76.45
1145	183.48
0	63.94
187	122.32
291	101.47
0	147.34
1436	5815.76
0	137.61
346	189.04
13	136.22
0	419.78
38412	340.55
626	98.69
56	177.92
105	412.83
282	115.37
322	137.61
40303	305.8
294	194.6
191	339.16
7095	122.32
4879	357.23
435	7519.9
1423	4190.85
161	111.2
0	95.91
173	175.14
800	4568.93
0	139
328	88.96
3509	40369.8
15	134.83
3109	37136.6
0	606.04
3256	40164.1
0	234.91
43	90.35
5116	144.56
0	134.83
0	5498.84
778	88.96
334	686.66
0	339.16
0	408.66
794	150.12
673	800.64
0	102.86
244	939.64
95	170.97
0	208.5
172	497.62
2159	109.81
104	82.01
22	417
254	104.25
722	125.1
1235	492.06
4805	36986.5
0	91.74
1516	109.81
3519	40194.6
306	451.75
62	119.54
2852	4592.56
50742	325.26
45	111.2
145	154.29
197	475.38
505	139
1684	170.97
143	170.97
218	1018.87
206	257.15
9133	140.39
170	77.84
9637	176.53
307	450.36
0	205.72
230	328.04
88	895.16
1284	145.95
3085	251.59
826	4888.63
0	132.05
0	139
31	87.57
0	137.61
873	3873.93
2047	147.34
4499	37402.1
787	582.41
394	172.36
365	3747.44
97	134.83
1828	93.13
850	7118.19
118	120.93
697	94.52
985	6004.8
96	65.33
28	200.16
8426	201.55
1490	165.41
303	2511.73
2344	35304.6
231	88.96
146	860.41
0	125.1
16425	169.58
0	339.16
66	468.43
0	179.31
103	76.45
145	334.99
318	120.93
1523	562.95
2625	38361.2
109	82.01
533	143.17
0	119.54
0	200.16
5909	61.16
2175	286.34
17691	195.99
471	863.19
4862	37253.4
900	6049.28
52212	321.09
374	761.72
307	61.16
1033	4488.31
134	594.92
2461	162.63
4009	223.79
442	3880.88
0	177.92
24935	361.4
59	111.2
33907	244.64
686	1567.92
0	107.03
38372	150.12
0	421.17
20	390.59
201	100.08
0	88.96
119	596.31
709	358.62
2819	39405.1
0	112.59
3502	37588.4
516	3732.15
33	112.59
2605	38165.2
275	170.97
309	266.88
467	1857.04
3127	37994.3
10	715.85
0	58.38
3379	40455.9
0	512.91
7163	191.82
1507	312.75
50	125.1
108	257.15
3287	38597.5
167	154.29
1969	79.23
0	368.35
209	298.85
0	111.2
343	241.86
142	108.42
13812	159.85
500	2036.35
228	107.03
3260	215.45
275	340.55
2800	37370.1
919	76.45
279	90.35
59	172.36
290	1845.92
467	936.86
225	119.54
14	112.59
43768	423.95
4	88.96
839	372.52
3154	37648.1
3703	3755.78
445	107.03
0	501.79
0	419.78
22400	3782.19
311	385.03
0	123.71
0	218.23
0	108.42
39593	204.33
616	3495.85
230	845.12
403	476.77
275	82.01
3816	36850.3
0	362.79
268	1512.32
2934	38047.1
929	205.72
0	145.95
0	147.34
0	120.93
484	155.68
0	738.09
217	650.52
1268	5448.8
10260	136.22
665	3832.23
1977	244.64
94	353.06
295	80.62
773	5355.67
159	221.01
250	558.78
193	91.74
194	247.42
440	118.15
5483	2748.03
58	258.54
863	448.97
36	947.98
26663	165.41
2142	3513.92
140	144.56
3183	38643.4
198	639.4
479	6615.01
22	66.72
90	596.31
689	104.25
12	775.62
2769	37370.1
330	116.76
594	9739.73
1181	511.52
519	305.8
22488	746.43
0	76.45
238	957.71
0	581.02
183	246.03
5869	38508.6
1654	170.97
161	390.59
0	497.62
40	87.57
0	34.75
0	130.66
0	173.75
261	405.88
388	145.95
1494	189.04
208	414.22
4563	39952.8
4771	40141.8
0	100.08
121	108.42
471	66.72
96	401.71
519	525.42
0	91.74
3937	37778.8
3335	38010.9
507	161.24
1092	7907.71
876	5479.38
0	133.44
0	464.26
1336	182.09
737	136.22
136	561.56
620	139
0	107.03
0	93.13
407	3588.98
310	2267.09
542	8523.48
4215	195.99
0	109.81
148	75.06
0	173.75
703	4005.98
569	226.57
414	190.43
302	132.05
0	945.2
460	429.51
2383	36035.8
171	853.46
0	473.99
45	180.7
803	5395.98
0	93.13
74	533.76
5748	286.34
554	323.87
426	105.64
2315	289.12
134	105.64
141	101.47
0	122.32
1702	4503.6
166	76.45
0	279.39
0	126.49
559	97.3
3074	38671.2
734	4543.91
77	175.14
88	104.25
1421	2671.58
989	9980.2
149	225.18
159	265.49
2157	132.05
395	52.82
380	201.55
684	558.78
1233	318.31
704	4443.83
59326	436.46
350	2290.72
2762	38765.7
0	371.13
4292	40690.9
162	2251.8
2723	38580.8
379	429.51
266	79.23
1026	6505.2
722	50.04
1368	115.37
156	186.26
444	411.44
122	173.75
347	1139.8
0	113.98
662	635.23
2925	39138.2
2261	165.41
116	1565.14
24631	318.31
296	91.74
61	68.11
4488	52.82
229	369.74
0	468.43
20016	227.96
4133	264.1
683	119.54
3613	39345.3
0	75.06
116	112.59
3106	36689.1
136	1188.45
2194	429.51
194	365.57
3878	37831.6
0	80.62
2337	132.05
827	4827.47
491	715.85
3440	2995.45
367	593.53
0	141.78
907	56.99
223	847.9
0	126.49
4295	36226.2
3211	40298.9
2051	3623.73
2722	39089.6
1268	4092.16
102	189.04
498	141.78
559	733.92
163	803.42
0	105.64
266	77.84
0	119.54
0	107.03
100	132.05
3804	38415.4
334	294.68
117	304.41
962	4687.08
450	514.3
0	86.18
215	119.54
398	2664.63
1050	246.03
1172	109.81
476	72.28
400	118.15
3709	39902.7
0	321.09
10	107.03
126	112.59
2529	36898.9
20400	435.07
0	133.44
53621	258.54
331	269.66
11	315.53
104	219.62
57	70.89
164	279.39
0	113.98
165	232.13
3824	62.55
69	143.17
331	556
199	1934.88
121	166.8
0	86.18
901	525.42
234	350.28
249	76.45
239	286.34
578	2033.57
1038	4639.82
100	656.08
91	91.74
806	3089.97
63	147.34
14986	179.31
597	5523.86
54	112.59
319	710.29
709	4336.8
587	1009.14
165	316.92
0	87.57
4419	40863.2
0	56.99
1518	207.11
17	130.66
160	265.49
268	193.21
337	2350.49
166	140.39
523	560.17
172	1057.79
0	112.59
3068	37602.3
315	554.61
11165	150.12
476	2414.43
117	195.99
613	123.71
509	1262.12
21372	283.56
632	4606.46
3995	40043.1
3710	39300.9
86	66.72
587	2670.19
0	118.15
304	80.62
2686	38180.5
0	72.28
0	80.62
6	101.47
90	305.8
0	540.71
0	166.8
205	222.4
115	187.65
325	403.1
65	269.66
197	689.44
206	115.37
130	83.4
833	3187.27
175	347.5
18	68.11
0	97.3
29	101.47
349	3027.42
824	2887.03
0	129.27
932	8784.8
0	75.06
283	187.65
3	749.21
0	487.89
278	297.46
204	386.42
146	658.86
3998	37749.6
0	97.3
262	47.26
1100	578.24
358	80.62
0	104.25
2175	207.11
3414	38027.6
0	75.06
612	5409.88
427	6612.23
114	608.82
3957	25630.2
199	5576.68
382	113.98
758	115.37
0	533.76
38607	215.45
2251	148.73
0	464.26
279	802.03
442	154.29
526	3716.86
2762	39249.4
2932	37466.1
168	102.86
28998	351.67
147	93.13
0	38.92
897	583.8
5337	36867
2982	38405.7
8	161.24
53	83.4
0	122.32
627	1794.49
269	497.62
168	108.42
818	330.82
59	102.86
2457	52.82
0	91.74
0	94.52
379	1822.29
1506	2973.21
2783	39204.9
0	148.73
1326	810.37
467	100.08
111	101.47
0	5.56
63	180.7
3429	37841.4
627	172.36
1334	118.15
656	5761.55
122	1124.51
0	118.15
481	3896.17
30	119.54
271	433.68
855	578.24
658	102.86
19	82.01
5147	38571.1
98	1285.75
910	3570.91
16509	184.87
159	312.75
1326	157.07
5144	144.56
180	846.51
129	176.53
159	120.93
0	126.49
201	120.93
534	126.49
186	300.24
185	3686.28
7665	126.49
58	82.01
192	177.92
224	635.23
101	257.15
14140	297.46
0	589.36
38375	240.47
0	290.51
4123	36607
14312	624.11
156	920.18
156	107.03
496	4247.84
91	98.69
102	113.98
0	136.22
202	91.74
0	164.02
4041	38585
0	118.15
202	619.94
923	4118.57
61	596.31
0	107.03
12	902.11
0	133.44
425	5782.4
505	494.84
0	407.27
0	265.49
74	44.48
3781	38810.2
52385	966.05
3480	6207.74
581	6944.44
2834	35515.9
152	2568.72
2910	39651.1
103	122.32
481	489.28
146	1021.65
81	62.55
148	127.88
0	197.38
0	100.08
2054	3519.48
85	979.95
308	129.27
3911	37644
0	139
66	133.44
372	941.03
3467	39242.5
0	101.47
4054	39787.4
2081	82.01
0	169.58
806	729.75
595	3144.18
1283	3555.62
596	289.12
0	179.31
449	95.91
36	87.57
127	105.64
1003	273.83
4332	39285.6
485	98.69
67	544.88
0	120.93
2583	39249.4
107	328.04
643	2791.12
193	457.31
1070	116.76
2963	38402.9
968	5172.19
365	2200.37
144	100.08
0	102.86
51	147.34
2	86.18
280	661.64
51188	180.7
3134	2023.84
258	115.37
115	651.91
792	162.63
0	140.39
357	668.59
167	76.45
51	83.4
49	108.42
263	262.71
47	86.18
503	483.72
110	100.08
200	421.17
0	88.96
584	123.71
313	145.95
0	75.06
63957	165.41
3436	38222.2
186	40.31
4596	41651.3
12536	137.61
0	479.55
1805	164.02
215	360.01
1390	111.2
311	2914.83
626	471.21
642	4327.07
562	360.01
273	140.39
3485	37980.4
421	75.06
660	334.99
321	2668.8
0	105.64
7288	193.21
395	233.52
565	2941.24
232	195.99
4453	37195
2724	39423.2
233	93.13
580	2964.87
5233	297.46
15653	44.48
2072	7194.64
30	70.89
539	4774.65
2325	332.21
729	4566.15
150891	12270.9
167	398.93
0	194.6
3026	38478
126	91.74
36	90.35
334	30.58
1011	289.12
139	107.03
64	187.65
616	316.92
416	3551.45
9793	134.83
8536	589.36
920	8991.91
2835	36430.5
364	489.28
98	118.15
0	97.3
1964	9150.37
155	98.69
0	151.51
106	95.91
217	205.72
221	154.29
82	593.53
217	4261.74
799	230.74
7202	204.33
233	4005.98
78	173.75
1172	93.13
6161	227.96
3788	39983.3
0	102.86
103	786.74
0	84.79
227	247.42
179	567.12
576	453.14
42	130.66
0	507.35
98	70.89
3801	38216.7
0	58.38
248	2475.59
239	403.1
593	76.45
240	226.57
207	357.23
516	6235.54
353	108.42
76	273.83
1232	155.68
103	247.42
2984	40034.8
1537	125.1
2956	38964.5
0	115.37
793	3394.38
848	118.15
86	391.98
0	51.43
0	125.1
139	143.17
1288	475.38
342	137.61
47	214.06
47	104.25
0	177.92
97	554.61
36	2538.14
3731	39712.3
2380	38977
14807	986.9
9295	161.24
357	522.64
294	166.8
3183	39031.2
71	61.16
1	290.51
240	72.28
0	151.51
69	72.28
2686	37766.3
44	101.47
0	4493.87
0	52.82
313	556
286	158.46
298	478.16
757	340.55
0	108.42
527	157.07
0	115.37
103	968.83
0	906.28
0	141.78
13	97.3
212	268.27
115	127.88
44	86.18
162	187.65
0	722.8
4072	41395.6
2794	40596.3
3050	38161.1
789	3259.55
2181	173.75
158	144.56
0	116.76
0	487.89
6987	170.97
0	75.06
258	387.81
117	101.47
258	91.74
248	558.78
585	2016.89
609	323.87
2043	116.76
0	113.98
0	130.66
284	122.32
76371	861.8
236	2496.44
148	2058.59
1208	5711.51
321	368.35
69	76.45
116	2609.03
0	519.86
0	88.96
260	904.89
0	91.74
46	303.02
0	941.03
0	493.45
0	101.47
366	966.05
843	692.22
2454	36825.3
135	95.91
2818	37555
232	107.03
0	108.42
3084	37808
170	165.41
1145	813.15
3529	39350.9
87	111.2
469	775.62
2686	38537.8
1526	7451.79
225	333.6
125	90.35
43	633.84
0	148.73
2505	36701.6
50	98.69
3014	41281.6
257	233.52
81411	423.95
1927	118.15
356	264.1
153	134.83
222	257.15
2846	35874.5
371	749.21
3308	40945.2
42	429.51
425	1772.25
12	93.13
2876	39904.1
66510	978.56
197	369.74
1602	120.93
0	93.13
168	87.57
237	165.41
614	116.76
2641	151.51
950	340.55
42	132.05
635	6891.62
581	1221.81
3172	39146.6
3964	40478.2
284	248.81
2959	118.15
443	2919
851	170.97
0	297.46
688	113.98
1	94.52
3131	37823.3
16	435.07
103	350.28
0	123.71
0	62.55
0	967.44
3189	38768.5
59243	376.69
3012	38578.1
0	222.4
234	80.62
401	957.71
668	669.98
131	219.62
3408	137.61
767	803.42
949	101.47
2554	537.93
328	116.76
1380	208.5
0	94.52
4024	37292.3
0	229.35
957	172.36
88066	141.78
0	821.49
0	77.84
290	811.76
398	98.69
403	3580.64
280	109.81
0	1950.17
2657	40941.1
2639	36600.1
130	65.33
992	2030.79
0	653.3
1676	2044.69
1284	5368.18
41	468.43
2703	38113.8
78	439.24
242	87.57
0	140.39
0	97.3
13656	405.88
0	105.64
0	195.99
1154	80.62
211	90.35
24	486.5
3054	38045.7
47	140.39
0	133.44
38	116.76
434	101.47
23	126.49
189	95.91
1491	3427.74
116	44.48
1362	315.53
20217	201.55
267	214.06
59269	959.1
2773	38291.7
144	629.67
552	166.8
151	685.27
352	62.55
1006	7557.43
3156	40297.5
2106	105.64
635	8169.03
40	271.05
76	711.68
49	182.09
958	339.16
757	303.02
4420	264.1
807	2898.15
5793	144.56
209	290.51
98	316.92
21	649.13
2221	38469.6
1815	139
4865	197.38
35	222.4
200	4357.65
2928	130.66
835	685.27
680	2069.71
0	165.41
151	130.66
23	396.15
718	5426.56
10	539.32
467	361.4
24099	159.85
146	123.71
907	7013.94
38285	157.07
14148	314.14
50219	193.21
0	119.54
0	130.66
0	113.98
24	695
288	565.73
337	928.52
379	758.94
0	112.59
1138	118.15
82	143.17
874	2146.16
195	404.49
12795	194.6
497	4556.42
512	3860.03
0	54.21
144	6022.87
751	144.56
3371	37232.5
0	357.23
723	84.79
17982	190.43
239	112.59
0	262.71
0	521.25
0	125.1
405	2073.88
150	111.2
183	126.49
527	397.54
93	165.41
0	113.98
444	3067.73
0	201.55
2159	507.35
240	3919.8
923	7450.4
0	283.56
3141	40025.1
293	553.22
310	109.81
2236	169.58
195	301.63
136	429.51
253	546.27
406	982.73
1550	107.03
0	107.03
0	125.1
1654	254.37
667	98.69
3510	38872.7
4800	215.45
2421	39370.4
310	109.81
0	137.61
1	148.73
411	55.6
5944	364.18
0	133.44
0	141.78
5016	39954.2
215	754.77
0	639.4
511	290.51
182	95.91
44	113.98
85	93.13
332	94.52
401	269.66
0	52.82
751	311.36
4066	6749.84
433	145.95
4744	8465.1
0	72.28
0	692.22
438	501.79
1826	6135.46
112	54.21
0	118.15
0	109.81
553	2800.85
84498	276.61
47	84.79
166	154.29
287	90.35
0	599.09
0	332.21
213	432.29
270	1294.09
0	828.44
851	8116.21
1877	348.89
55	143.17
179	125.1
0	786.74
626	6389.83
2747	37777.4
256	2824.48
0	240.47
720	1244.05
16688	1251
599	191.82
5014	40379.5
262	271.05
0	54.21
816	7490.71
79	1886.23
124	633.84
159	2962.09
732	95.91
3463	41313.6
4251	38062.4
82	115.37
154	472.6
3298	39063.2
198	209.89
1068	222.4
362	372.52
724	97.3
466	329.43
18780	738.09
405	4548.08
125	391.98
497	88.96
119	472.6
3135	39153.5
237	140.39
56502	379.47
203	65.33
115	954.93
283	608.82
85	461.48
201	133.44
3017	657.47
2858	40329.5
636	681.1
2229	189.04
391	136.22
1578	102.86
1117	4568.93
64994	1306.6
60	75.06
0	83.4
25	75.06
376	133.44
526	104.25
139	407.27
428	5507.18
56	590.75
0	778.4
249	343.33
264	152.9
622	549.05
262	44.48
757	432.29
175	98.69
0	189.04
366	1627.69
231	608.82
5588	164.02
6	70.89
72	102.86
465	87.57
1265	2059.98
37504	259.93
157	492.06
24	134.83
0	66.72
0	115.37
238	442.02
656	282.17
421	404.49
90	191.82
294	998.02
203	872.92
889	385.03
229	564.34
2198	391.98
335	592.14
6220	261.32
96	108.42
59276	119.54
2600	38329.2
95	601.87
307	111.2
4368	38291.7
18168	259.93
257	184.87
74	91.74
25219	236.3
19508	314.14
180	3513.92
252	118.15
46255	298.85
286	204.33
0	391.98
102	336.38
128	130.66
0	319.7
334	2463.08
1198	133.44
1382	75.06
52	79.23
656	104.25
335	494.84
294	592.14
21	127.88
3544	40385.1
117	136.22
74	112.59
1504	6642.81
299	86.18
84	104.25
264	123.71
891	88.96
5	562.95
1438	94.52
0	166.8
271	435.07
1373	2898.15
0	417
72	368.35
711	1067.52
2667	36273.4
9	73.67
0	91.74
961	102.86
774	4175.56
1441	315.53
179	129.27
0	404.49
34	140.39
268	72.28
0	70.89
78	820.1
0	211.28
2	182.09
4050	40717.3
60	257.15
829	76.45
181	3547.28
0	507.35
0	116.76
227	259.93
258	118.15
389	125.1
406	152.9
0	127.88
369	576.85
0	140.39
325	4037.95
1341	141.78
1321	316.92
116	172.36
36556	255.76
144	122.32
246	643.57
2790	37442.4
340	250.2
2398	226.57
3140	39852.7
0	119.54
0	109.81
190	150.12
2716	36399.9
2069	252.98
124	112.59
253	115.37
331	615.77
267	182.09
316	157.07
308	123.71
14667	109.81
3224	38401.5
0	170.97
3269	39405.1
92	771.45
368	212.67
1084	232.13
30749	360.01
944	1481.74
717	4039.34
0	102.86
2528	37427.1
508	100.08
221	350.28
217	84.79
113	227.96
0	326.65
103	102.86
0	423.95
1421	3153.91
4937	36960.1
466	115.37
0	540.71
0	415.61
365	462.87
263	122.32
3402	40749.2
83	130.66
346	728.36
535	2838.38
165	91.74
258	778.4
0	211.28
2402	383.64
142	585.19
3261	191.82
1722	184.87
507	615.77
250	150.12
0	100.08
0	1141.19
829	3302.64
181	368.35
0	158.46
14983	129.27
271	579.63
174	148.73
25	119.54
2782	39866.6
3563	2821.7
3078	38469.6
357	141.78
72	56.99
702	5148.56
0	80.62
1225	189.04
0	130.66
318	1319.11
234	442.02
101	82.01
0	100.08
3114	37545.3
1164	108.42
4330	39136.8
0	326.65
0	93.13
60	55.6
628	5664.25
558	3116.38
0	75.06
203	278
12	108.42
13	104.25
158	334.99
157	83.4
727	4649.55
0	116.76
1325	453.14
245	162.63
284	68.11
469	3762.73
2738	5922.79
623	410.05
302	115.37
442	65.33
21	132.05
4738	38462.7
2824	36993.5
309	428.12
467	1049.45
0	1388.61
428	2675.75
0	935.47
0	435.07
2960	94.52
0	120.93
115	52.82
14992	147.34
13	212.67
0	147.34
72	483.72
10	105.64
140	120.93
217	123.71
2539	305.8
114	130.66
17	797.86
3	104.25
11086	137.61
0	84.79
885	125.1
502	3937.87
292	2057.2
163	112.59
73	164.02
0	102.86
1927	115.37
691	2062.76
2531	83.4
33	120.93
2735	38421
680	2261.53
169	95.91
654	2471.42
0	136.22
459	3847.52
0	86.18
167	476.77
519	214.06
3298	38561.4
223	76.45
86	150.12
0	139
418	190.43
3282	5222.23
372	69.5
2899	37635.6
784	4346.53
153	3622.34
404	54.21
2770	37570.3
424	112.59
247	632.45
71	129.27
48	561.56
10458	208.5
0	93.13
756	2907.88
2948	36960.1
475	187.65
3	129.27
0	54.21
0	182.09
0	2689.65
0	62.55
0	134.83
150	105.64
0	291.9
4849	38822.7
0	497.62
713	750.6
50	100.08
330	104.25
110	232.13
0	341.94
172	161.24
151	486.5
1456	518.47
0	152.9
60980	418.39
1350	6127.12
0	742.26
49	6840.19
0	48.65
678	47.26
595	6838.8
306	280.78
309	95.91
467	143.17
5	84.79
290	164.02
66796	315.53
3152	37037.9
2275	161.24
689	101.47
8	108.42
2650	37050.4
84	87.57
0	145.95
314	475.38
634	1952.95
367	742.26
228	159.85
4108	38398.8
0	134.83
787	8542.94
0	93.13
144	134.83
1477	140.39
4735	37439.6
9	266.88
702	3110.82
553	286.34
97	460.09
3661	38362.6
4540	94.52
197	147.34
0	83.4
4599	39060.4
0	501.79
145	3712.69
152	176.53
393	72.28
618	500.4
1189	3234.53
309	514.3
72	82.01
3628	39077.1
581	1408.07
0	80.62
242	407.27
0	168.19
0	82.01
2879	38842.2
578	170.97
0	116.76
1740	120.93
0	373.91
68	84.79
524	72.28
97	84.79
0	102.86
4753	39382.9
2785	39278.6
0	90.35
229	585.19
3089	39255
2639	39637.2
260	59.77
923	6313.38
1490	333.6
72	674.15
161	76.45
1172	3736.32
0	175.14
1516	55.6
0	88.96
3	147.34
312	437.85
121	69.5
1298	979.95
3070	37592.6
48	47.26
3261	41373.3
21	97.3
0	7208.54
2906	36910.1
7	119.54
182	108.42
2212	39255
2080	147.34
0	635.23
718	122.32
2666	37749.6
18538	279.39
331	608.82
0	95.91
332	2660.46
2201	485.11
2879	37695.4
787	162.63
15363	319.7
105	155.68
433	115.37
7284	1401.12
0	379.47
0	115.37
13290	707.51
106	436.46
397	115.37
521	111.2
927	129.27
21	408.66
0	113.98
0	94.52
0	642.18
328	111.2
0	119.54
354	165.41
24	126.49
0	157.07
856	251.59
14771	98.69
133	579.63
797	94.52
18880	323.87
2961	37442.4
389	428.12
135	107.03
209	733.92
0	250.2
67	1498.42
36	467.04
0	97.3
60	2419.99
0	77.84
152	83.4
1312	161.24
398	262.71
5523	74438.7
1618	7086.22
880	107.03
389	1509.54
906	8401.16
1108	261.32
125	72.28
720	5048.48
137	276.61
4204	226.57
2620	38454.3
325	768.67
784	86.18
36	200.16
812	710.29
83	127.88
539	3426.35
3156	39709.5
245	84.79
159	58.38
0	86.18
24333	164.02
376	50.04
184726	1563.75
3415	41119
2183	594.92
338	125.1
0	2396.36
2868	38444.6
198	423.95
70	369.74
0	118.15
27196	273.83
0	95.91
10569	476.77
454	3433.3
0	100.08
396	116.76
3049	40895.2
1144	265.49
0	159.85
1191	2602.08
616	3152.52
43	162.63
203	113.98
268	115.37
66	119.54
253	107.03
177	76.45
3052	39424.6
[truncated: 4,769 more rows]

## Sheet: 65m
FSC_H	PerCP_A
906	817.32
4071	140.39
2628	36733.5
3596	40108.4
21	190.43
47	77.84
2834	37335.4
2998	41302.5
3241	37069.9
2824	39186.9
53	98.69
0	95.91
41891	482.33
42	61.16
216	164.02
414	200.16
119	337.77
0	65.33
191	125.1
57	139
137	134.83
194	93.13
60	112.59
42	79.23
281	119.54
104	98.69
0	86.18
3926	760.33
143	164.02
160	132.05
413	107.03
893	94.52
0	414.22
225	239.08
452	73.67
9976	461.48
0	961.88
93	169.58
138	75.06
25567	5968.66
2903	38240.3
0	30.58
0	88.96
412	111.2
2306	38592
3402	38471
143	890.99
175	139
0	150.12
175	100.08
1343	4506.38
80	83.4
0	59.77
64	429.51
0	43.09
2688	576.85
268	649.13
322	105.64
1051	75.06
207	222.4
0	711.68
13	394.76
4339	39641.4
4689	37556.4
0	95.91
0	97.3
12665	161.24
8877	194.6
192	373.91
66	141.78
6825	216.84
14766	116.76
171	836.78
0	126.49
76	321.09
297	83.4
14	88.96
0	95.91
0	102.86
78	296.07
0	107.03
1766	479.55
35	118.15
0	254.37
2762	37863.6
325	136.22
188	108.42
393	1730.55
0	93.13
476	126.49
1020	88.96
2695	35675.7
0	93.13
0	113.98
2852	39307.8
168	98.69
115	137.61
0	66.72
41	665.81
2865	38789.3
3111	38529.4
186	61.16
2949	37653.7
5192	73011.1
36181	314.14
181	91.74
707	544.88
0	179.31
2709	39606.7
3178	38266.7
0	62.55
410	660.25
1197	446.19
224	83.4
918	102.86
0	88.96
2	86.18
135	503.18
3076	39004.8
0	113.98
36670	214.06
977	77.84
3089	39242.5
485	539.32
115	316.92
0	162.63
3292	785.35
4250	38286.2
0	108.42
636	632.45
0	79.23
63	871.53
30	100.08
20680	200.16
101506	593.53
3507	40700.6
29542	278
0	154.29
1263	63.94
89	77.84
291	72.28
137	147.34
181	126.49
71	158.46
0	109.81
0	139
728	164.02
560	770.06
3297	39833.2
0	88.96
15167	244.64
4243	37719
178	8898.78
0	126.49
0	51.43
391	101.47
3412	37275.6
304	558.78
2641	36900.3
2492	39234.1
50815	119.54
208	585.19
0	98.69
4220	39840.2
69898	1680.51
274	147.34
6120	344.72
0	440.63
0	508.74
84	86.18
0	118.15
0	86.18
0	83.4
0	130.66
0	225.18
76	119.54
1237	426.73
0	111.2
0	98.69
44	472.6
0	211.28
87	130.66
0	112.59
0	148.73
2984	123.71
103	83.4
97	291.9
306	1035.55
0	259.93
206	141.78
80170	1979.36
52	116.76
48	369.74
729	104.25
1731	126.49
210	2325.47
4812	37032.4
0	48.65
143	144.56
6770	304.41
3178	37467.4
635	100.08
4	118.15
8740	86.18
237	462.87
215	692.22
0	361.4
442	611.6
0	116.76
2520	38165.2
7	125.1
717	120.93
0	592.14
94	91.74
268	179.31
3075	39441.2
2015	170.97
0	137.61
154	116.76
0	87.57
1088	10550.1
47	55.6
210	150.12
358	511.52
48	107.03
715	197.38
191	129.27
39521	654.69
15	47.26
0	139
384	1139.8
268	98.69
21	150.12
2634	91.74
0	109.81
0	155.68
21683	162.63
0	433.68
8	115.37
180	2189.25
2741	524.03
50094	336.38
143	186.26
2735	273.83
156	120.93
109	151.51
0	33.36
530	2856.45
102	376.69
0	130.66
1675	115.37
130	143.17
25050	276.61
222	549.05
0	129.27
4212	40303.1
2932	39748.4
0	62.55
0	184.87
441	87.57
789	261.32
22	61.16
53	134.83
259	319.7
5176	78029
978	102.86
742	786.74
422	1180.11
0	227.96
1490	13352.3
24500	176.53
0	329.43
0	90.35
1523	4427.15
0	80.62
4809	38537.8
347	204.33
0	66.72
0	125.1
56	599.09
3285	40189.1
176	365.57
4399	39662.3
1241	150.12
188	351.67
3675	39303.6
0	116.76
171	119.54
0	143.17
0	437.85
2984	39082.6
535	594.92
1284	107.03
265	341.94
6	68.11
0	100.08
65	2135.04
64150	1303.82
65	84.79
60	119.54
0	122.32
224	152.9
0	258.54
3546	166.8
41	75.06
859	175.14
0	76.45
2371	166.8
108	102.86
145	116.76
240	868.75
18349	190.43
157	130.66
57310	14982.8
0	127.88
2599	168.19
2160	94.52
0	119.54
0	102.86
0	140.39
16577	226.57
73	500.4
0	87.57
219	219.62
3183	37471.6
0	129.27
0	108.42
67	123.71
93	425.34
2733	678.32
45	152.9
162	87.57
4383	39590
2520	39619.2
481	100.08
0	102.86
4125	38494.7
908	123.71
4966	38781
4811	40382.3
0	82.01
1276	7469.86
33116	216.84
0	140.39
0	88.96
0	111.2
2867	38692
75	69.5
0	152.9
5	145.95
211	479.55
0	152.9
85	108.42
14	184.87
3246	37591.2
193	93.13
562	63.94
3601	38974.2
1230	5765.72
0	133.44
741	155.68
246	150.12
211	126.49
58	177.92
3237	36170.6
195	483.72
326	90.35
86	72.28
3053	10206.8
209	234.91
1534	599.09
2919	7959.14
3144	10041.4
183	58.38
140	843.73
39401	304.41
0	125.1
206	644.96
984	589.36
2757	12226.4
0	102.86
0	393.37
1981	88.96
33406	1673.56
83	515.69
626	785.35
160	123.71
5568	38895
0	112.59
310	2989.89
0	120.93
479	129.27
0	102.86
129	154.29
0	159.85
144	190.43
25920	278
0	107.03
0	118.15
620	119.54
13519	155.68
1452	143.17
4582	43423.6
832	5184.7
334	113.98
93	347.5
0	159.85
235	642.18
2785	36311
1685	211.28
0	112.59
6	101.47
3638	38063.8
0	87.57
0	499.01
96	51.43
2790	34408.1
0	52.82
4658	40553.2
63	66.72
0	70.89
4008	38783.8
0	36.14
49392	290.51
261	214.06
53	91.74
135	104.25
3268	38811.6
812	48.65
304	5404.32
33	2870.35
0	172.36
556	617.16
176	2552.04
6	122.32
4055	5069.33
13125	3659.87
0	111.2
37481	219.62
693	572.68
86	164.02
38985	318.31
817	575.46
324	556
2584	38610
0	115.37
826	5836.61
890	7857.67
156	232.13
0	139
77	112.59
188	222.4
13768	115.37
195	98.69
425	529.59
129	145.95
2834	36718.2
247	98.69
44	252.98
55073	322.48
4965	155.68
1404	1036.94
332	125.1
25	164.02
17609	913.23
0	305.8
520	122.32
0	102.86
0	118.15
0	72.28
121	147.34
0	73.67
54	86.18
451	123.71
204	141.78
97	83.4
211	419.78
56	144.56
3255	109.81
131	108.42
0	68.11
102	640.79
26031	104.25
178	950.76
2769	39420.4
195	354.45
2874	34355.2
958	14761.8
67	125.1
0	1209.3
631	144.56
7077	150.12
91	100.08
64	75.06
1767	318.31
3273	39956.9
0	95.91
309	118.15
430	69.5
58	66.72
327	84.79
0	151.51
0	95.91
110	88.96
329	134.83
141	107.03
2933	1057.79
0	87.57
243	913.23
322	6079.86
329	68.11
2731	127.88
0	682.49
0	843.73
0	87.57
0	383.64
0	97.3
4279	38701.8
7575	208.5
0	1289.92
27066	229.35
2807	38055.4
64	68.11
0	164.02
2034	176.53
87	714.46
5	90.35
0	93.13
138	209.89
844	69.5
3152	40276.6
238	112.59
171	151.51
234	587.97
17124	139
144	212.67
197	376.69
206	168.19
2592	36313.8
59	628.28
31	118.15
79	159.85
892	102.86
4417	38272.3
0	122.32
3478	37655.1
0	125.1
162	133.44
50	65.33
0	134.83
4640	39665
3152	37560.6
229	204.33
3266	40291.9
203	411.44
62	132.05
167	76.45
138	561.56
5890	197.38
94	140.39
0	172.36
726	179.31
218	5718.46
0	90.35
468	187.65
212	125.1
250	127.88
59064	467.04
174	379.47
0	108.42
303	924.35
55	141.78
0	86.18
0	127.88
142	109.81
987	179.31
30	161.24
32	102.86
0	118.15
0	824.27
0	104.25
300	159.85
112	54.21
700	59.77
0	113.98
0	528.2
758	902.11
72732	226.57
22	130.66
2568	123.71
0	105.64
3114	91.74
547	314.14
2611	11448
2732	36705.7
73	120.93
468	480.94
2751	37014.3
106	808.98
962	657.47
16	164.02
121	152.9
0	140.39
0	100.08
134	166.8
105	65.33
453	6634.47
1647	109.81
259	100.08
502	275.22
2019	102.86
0	189.04
556	3249.82
0	169.58
87	125.1
986	86.18
0	98.69
1046	850.68
276	101.47
0	139
43	56.99
52288	251.59
209	123.71
792	100.08
365	3135.84
0	75.06
194	685.27
888	386.42
734	65.33
99	115.37
22	141.78
0	90.35
45637	286.34
465	365.57
35	518.47
0	104.25
326	3801.65
388	194.6
0	83.4
439	11450.8
150	77.84
1173	136.22
0	368.35
2888	38022.1
42	658.86
131	111.2
83	102.86
342	133.44
565	137.61
57	97.3
0	116.76
101	136.22
43	97.3
137	113.98
2997	39074.3
281	80.62
78	161.24
0	101.47
1	225.18
2814	35417.2
48	113.98
3017	39363.4
294	177.92
2942	38051.2
220	79.23
808	1025.82
4914	39747.1
24	84.79
0	136.22
338	94.52
3401	72.28
0	101.47
821	83.4
37395	390.59
4	147.34
327	889.6
139	172.36
23240	139
651	80.62
135	126.49
1762	130.66
0	87.57
254	778.4
55	93.13
913	125.1
0	55.6
320	8562.4
18	73.67
314	34.75
108	88.96
0	112.59
791	5033.19
360	10482
522	112.59
89	325.26
0	340.55
62	94.52
40	689.44
3015	37858
242	1088.37
170	273.83
2269	254.37
661	222.4
0	77.84
149	168.19
112	366.96
21	70.89
507	201.55
1167	127.88
10437	383.64
1027	113.98
362	615.77
1077	814.54
2768	39720.6
1969	87.57
0	180.7
59	118.15
180	150.12
20	154.29
684	162.63
126	45.87
0	109.81
0	126.49
52	372.52
144	183.48
0	125.1
0	73.67
9956	354.45
52996	699.17
2799	35870.3
0	176.53
4553	36892
0	219.62
4981	17616.9
0	82.01
45	116.76
216	133.44
5	216.84
28	72.28
2844	37706.5
359	186.26
29	785.35
113	375.3
177	219.62
1263	12508.6
810	8485.95
0	132.05
164	95.91
363	460.09
290	617.16
399	166.8
1574	125.1
192	123.71
5105	37696.8
250	93.13
2945	63.94
366	137.61
192	88.96
452	116.76
109	120.93
2731	40119.6
1	170.97
16370	209.89
204	169.58
3968	40266.9
0	154.29
3230	39352.3
3239	38522.5
212	45.87
139	66.72
112	172.36
4647	40344.8
346	105.64
193	97.3
4292	6965.29
49	132.05
240	1112
5725	38434.9
382	140.39
113	322.48
57	157.07
0	84.79
102	119.54
6541	95.91
0	90.35
18	108.42
0	205.72
0	90.35
311	569.9
2511	332.21
2348	795.08
38483	465.65
149	100.08
153	113.98
266	904.89
127	646.35
0	107.03
2096	610.21
2777	40233.6
139	266.88
2882	37625.9
220	98.69
4335	37263.1
1723	845.12
0	69.5
0	126.49
7	150.12
3060	38273.6
105	61.16
0	137.61
52	147.34
23667	315.53
0	125.1
0	636.62
1160	383.64
1613	7562.99
5674	38447.4
287	4734.34
76	76.45
142	157.07
72	73.67
173	120.93
224	393.37
225	266.88
0	91.74
17	100.08
167	111.2
1380	935.47
2737	39382.9
3615	38614.2
4682	37645.4
305	170.97
0	133.44
163	168.19
36	88.96
0	348.89
810	1644.37
125	62.55
0	115.37
21	170.97
0	120.93
0	97.3
612	6075.69
285	414.22
724	9848.15
1146	6050.67
1313	5500.23
334	194.6
14	120.93
0	109.81
0	33.36
0	73.67
165	3191.44
193	180.7
0	166.8
472	145.95
203	91.74
255	418.39
2094	935.47
0	172.36
2974	38245.8
57	76.45
2838	38493.3
0	143.17
141	80.62
67	2089.17
11	126.49
3035	41469.3
0	120.93
922	152.9
109	125.1
0	111.2
51	88.96
0	127.88
28	1188.45
173	118.15
166	159.85
71	173.75
151	134.83
3273	38017.9
254	297.46
295	113.98
25	86.18
2568	38660.1
921	2880.08
151	731.14
86	152.9
210	72.28
513	175.14
0	109.81
103	107.03
165	329.43
0	398.93
0	95.91
2871	38700.4
295	574.07
129	1264.9
431	180.7
0	118.15
2693	37638.4
0	1164.82
0	497.62
2622	37746.8
297	578.24
2969	134.83
47190	401.71
3009	39053.4
0	90.35
0	151.51
98	69.5
113	175.14
580	507.35
26926	150.12
174	108.42
353	69.5
3288	37739.9
0	176.53
448	1390
2638	189.04
463	817.32
138	133.44
0	419.78
218	246.03
29	95.91
728	101.47
405	574.07
161	45.87
217	479.55
0	714.46
0	956.32
29	132.05
274	803.42
781	82.01
0	75.06
2859	38910.3
1159	321.09
271	421.17
186	212.67
2430	40752
171	86.18
33	107.03
98	104.25
0	100.08
173	129.27
2966	38725.4
5502	176.53
0	139
39574	1517.88
99	633.84
0	696.39
14926	18036.6
2863	38411.3
116	133.44
2495	35900.9
0	65.33
0	87.57
2549	37728.8
0	215.45
746	126.49
2573	39092.4
543	1106.44
3173	38568.3
0	177.92
38978	230.74
0	93.13
115	254.37
2547	38457.1
30	150.12
0	426.73
3129	39293.9
296	161.24
0	105.64
119	104.25
0	315.53
23	83.4
426	79.23
1500	222.4
0	624.11
4979	212.67
121	583.8
1245	19435
2627	37842.8
818	109.81
589	7386.46
707	4384.06
2746	35864.8
769	136.22
2827	39552.4
0	91.74
1508	11314.6
0	91.74
215	69.5
165	93.13
3716	38575.3
961	312.75
23	562.95
148	93.13
0	141.78
0	94.52
133	2089.17
90209	440.63
10993	61.16
537	195.99
469	1730.55
1105	100.08
21	119.54
0	84.79
3049	39503.8
34	254.37
0	119.54
0	157.07
20	91.74
204	675.54
124	145.95
12	105.64
340	386.42
90	55.6
401	417
9417	143.17
159	143.17
25	83.4
143	119.54
211	241.86
233	1330.23
0	589.36
246	3209.51
10551	84.79
90789	508.74
0	115.37
0	111.2
68	136.22
37974	273.83
226	390.59
485	6445.43
302	140.39
2043	113.98
3501	39072.9
2814	39267.5
2588	94.52
0	999.41
0	86.18
0	95.91
0	77.84
2971	40237.7
34215	315.53
1229	10158.1
147	578.24
516	815.93
0	97.3
781	7860.45
191	246.03
42796	354.45
850	233.52
10029	162.63
57	120.93
557	120.93
3431	40314.2
531	1406.68
4738	897.94
102	93.13
69	626.89
64955	861.8
320	1216.25
7325	6491.3
2425	143.17
0	272.44
0	90.35
11447	560.17
0	95.91
27	112.59
17	91.74
23460	140.39
126	736.7
149	93.13
243	1246.83
28	102.86
4177	41727.8
0	143.17
0	132.05
3450	35559
65	207.11
71	65.33
48	91.74
0	314.14
15	109.81
6	746.43
11907	116.76
44	574.07
0	63.94
155	33.36
53	79.23
91	31.97
0	91.74
2879	38200
63	130.66
509	148.73
2856	37295.1
13117	246.03
44	73.67
2865	36782.2
1745	312.75
3329	39494.1
128	154.29
377	166.8
62	173.75
183	307.19
34336	2910.66
131	186.26
306	1160.65
2769	37221.4
3944	38041.5
0	608.82
0	91.74
333	380.86
7	72.28
17	102.86
0	94.52
151	118.15
198	429.51
114	130.66
8	86.18
76	540.71
0	760.33
163	558.78
295	554.61
154	166.8
43595	400.32
157	212.67
0	237.69
0	87.57
3073	79.23
136	172.36
84	77.84
127	83.4
181	101.47
1480	567.12
4817	40237.7
13252	205.72
56	179.31
64	104.25
278	145.95
2750	39478.8
42	558.78
3270	38484.9
0	216.84
219	51.43
2974	39848.5
162	145.95
0	90.35
151	91.74
0	80.62
1797	774.23
283	1134.24
33681	169.58
0	155.68
8	112.59
1250	1028.6
368	6997.26
1104	601.87
0	126.49
781	95.91
48	80.62
115	107.03
145	112.59
3163	39303.6
103	97.3
96	93.13
2828	37858
4285	37866.4
2442	116.76
0	66.72
265	144.56
204	417
102	140.39
148	93.13
9420	298.85
0	119.54
67	130.66
1884	212.67
187	164.02
175	404.49
85	77.84
282	179.31
1398	5215.28
164	61.16
290	98.69
0	73.67
34	86.18
2372	112.59
191	116.76
0	100.08
65	112.59
48	98.69
1244	3473.61
2831	38429.3
41	1063.35
168	540.71
1209	7899.37
1123	333.6
660	283.56
117	148.73
0	116.76
804	3063.56
107	1480.35
430	647.74
0	123.71
29191	1994.65
50203	198.77
0	148.73
0	155.68
33623	347.5
1772	195.99
0	136.22
234	145.95
0	72.28
206	123.71
347	87.57
672	2649.34
0	90.35
450	535.15
2134	82.01
171	3969.84
3471	40866
5	393.37
104	326.65
122	182.09
177	62.55
432	116.76
3336	38797.7
0	104.25
2645	37680.1
407	227.96
0	644.96
145	1398.34
0	120.93
161	76.45
0	733.92
1184	73.67
188	130.66
85	88.96
1161	856.24
0	101.47
324	97.3
63	100.08
2201	90.35
82	183.48
57	366.96
0	134.83
0	150.12
375	643.57
276	180.7
0	105.64
280	116.76
94	216.84
982	10429.2
64	3322.1
4811	38364
127	113.98
0	90.35
112	669.98
0	76.45
170	119.54
11	113.98
70	490.67
413	140.39
3806	38105.5
380	532.37
95	83.4
0	93.13
2510	137.61
199	97.3
4817	38405.7
4676	38304.2
2834	38632.3
71	125.1
2828	38272.3
0	94.52
0	98.69
108	414.22
15	158.46
673	7348.93
254	105.64
3971	37135.2
110	66.72
2935	38244.5
2947	38273.6
319	272.44
87	65.33
2788	37644
98	147.34
45109	147.34
500	172.36
2541	38215.3
536	6434.31
47	87.57
281	165.41
26487	239.08
203	560.17
83	679.71
4389	6049.28
186	76.45
32691	200.16
51704	152.9
1084	165.41
2676	37058.8
797	6822.12
34661	87.57
17019	168.19
40447	490.67
505	95.91
244	175.14
3278	40175.2
551	8875.15
5287	104.25
276	87.57
9309	371.13
252	207.11
914	7807.63
0	80.62
299	353.06
747	6920.81
223	109.81
2230	82.01
328	535.15
182	200.16
1550	236.3
2818	39309.2
2468	72.28
68	234.91
0	98.69
0	141.78
538	390.59
228	184.87
1091	674.15
364	97.3
97	127.88
215	82.01
2766	157.07
3068	29298.4
150	158.46
2423	36798.9
0	101.47
16055	422.56
0	147.34
276	79.23
2105	126.49
112	95.91
0	82.01
2825	38508.6
529	4296.49
0	139
51	72.28
0	119.54
0	90.35
37	639.4
2132	37327.1
23	70.89
62	396.15
2736	112.59
0	109.81
16656	62.55
102	147.34
244	169.58
0	101.47
223	59.77
0	76.45
80	166.8
407	455.92
4440	38597.5
3902	39075.7
147	119.54
503	619.94
170	272.44
203	41.7
120	246.03
932	234.91
128	195.99
14129	266.88
0	339.16
3094	37454.9
59273	792.3
516	95.91
0	36.14
2763	37892.8
3264	40104.3
0	763.11
0	101.47
45	84.79
751	4047.68
542	219.62
3298	39020.1
347	101.47
2815	36843.3
20	143.17
3595	39193.8
115	485.11
103	75.06
0	59.77
394	721.41
0	143.17
26	159.85
0	724.19
550	63.94
0	215.45
595	5218.06
83	79.23
775	682.49
0	1041.11
0	61.16
0	457.31
3730	37635.6
4169	40949.4
2903	39018.7
0	107.03
0	82.01
30	69.5
0	87.57
3135	39716.5
914	164.02
0	255.76
1218	8762.56
0	150.12
180	82.01
100	437.85
244	795.08
0	136.22
0	143.17
0	84.79
658	126.49
0	119.54
63	98.69
157	65.33
539	332.21
0	56.99
29	412.83
342	961.88
0	164.02
2760	218.23
41	799.25
95	91.74
200	118.15
74	126.49
0	475.38
207	37.53
71	152.9
10273	297.46
1729	148.73
3050	41052.3
584	505.96
0	51.43
3034	40007
38	328.04
26641	279.39
125	95.91
501	1826.46
121	152.9
2003	84.79
144	91.74
2288	126.49
35	218.23
0	77.84
0	94.52
0	501.79
4257	385.03
107	162.63
178	86.18
9901	190.43
12613	282.17
260	296.07
995	696.39
209	650.52
262	5136.05
256	113.98
202	95.91
1426	314.14
41599	250.2
1907	5008.17
0	104.25
103	2609.03
0	161.24
435	116.76
0	30.58
2903	37268.7
683	11224.2
94	76.45
534	3748.83
4131	119.54
1140	807.59
2794	37574.5
26608	322.48
686	756.16
483	471.21
110	542.1
21920	713.07
95	177.92
510	564.34
0	1267.68
0	105.64
413	529.59
118	94.52
75	137.61
129	119.54
0	137.61
32661	247.42
684	7415.65
91	747.82
386	111.2
102	232.13
0	148.73
12	87.57
361	2937.07
0	710.29
344	1107.83
272	154.29
3380	173.75
127	86.18
159	97.3
593	2439.45
485	505.96
33417	713.07
39	102.86
234	175.14
0	148.73
1655	88.96
2819	38963.1
43	732.53
2621	36386
203	301.63
31889	422.56
476	56.99
275	62.55
622	811.76
1701	640.79
34	126.49
0	115.37
2797	37151.9
0	510.13
2702	38603.1
1219	747.82
100	82.01
0	671.37
3177	40354.5
1184	101.47
0	55.6
3776	155.68
1331	102.86
16	100.08
101	136.22
169	544.88
216	454.53
1455	90.35
228	62.55
0	108.42
1028	6545.51
24	148.73
614	8594.37
157	73.67
51	717.24
180	535.15
0	143.17
4994	40336.4
46	100.08
0	86.18
0	111.2
2796	36751.6
32730	386.42
39	875.7
1922	118.15
180	118.15
135	66.72
0	104.25
32947	1427.53
689	4036.56
66	79.23
0	202.94
508	3839.18
153	365.57
120	129.27
10919	38131.9
8112	100.08
2779	38198.6
611	9895.41
2175	109.81
0	63.94
14716	209.89
0	122.32
0	1513.71
4845	38686.5
154	77.84
0	389.2
809	547.66
0	100.08
0	56.99
209	244.64
305	247.42
905	1148.14
17	111.2
53	329.43
352	122.32
382	315.53
371	4649.55
73	137.61
448	126.49
1820	101.47
142	115.37
399	754.77
3124	37559.2
336	494.84
337	82.01
2786	36198.4
0	91.74
21569	380.86
184	398.93
0	152.9
0	115.37
142	118.15
0	145.95
0	91.74
6520	168.19
1	108.42
0	248.81
580	58.38
230	1053.62
1663	180.7
3618	37942.8
6876	104.25
423	169.58
381	366.96
0	120.93
317	122.32
1107	125.1
1417	144.56
49	133.44
0	105.64
0	129.27
290	328.04
1414	229.35
62	50.04
1899	150.12
713	8727.81
386	1056.4
7	94.52
144	127.88
2805	38935.3
42	101.47
0	125.1
167	195.99
304	261.32
203	184.87
2839	39944.4
4189	38261.1
0	84.79
50899	280.78
0	90.35
650	118.15
193	379.47
526	137.61
27492	56390.9
0	725.58
1662	12731
2967	38650.3
8	70.89
197	6651.15
4618	38168
947	9260.18
329	101.47
1145	104.25
423	51.43
430	426.73
589	90.35
201	236.3
159	825.66
77	98.69
4249	36841.9
60	145.95
285	137.61
288	170.97
245	83.4
271	592.14
5216	39015.9
2770	38893.6
150	113.98
193	129.27
0	122.32
2223	13344
0	90.35
298	931.3
356	1009.14
105	158.46
833	3121.94
1652	109.81
1992	132.05
70	248.81
7706	323.87
192	793.69
130	789.52
20495	290.51
2777	35796.7
297	1013.31
1611	632.45
233	144.56
283	155.68
227	65.33
826	8805.65
0	101.47
2868	38746.2
0	98.69
0	581.02
74	1202.35
258	303.02
303	145.95
27843	354.45
4604	12193.1
61	868.75
244	118.15
276	290.51
0	148.73
109	510.13
4779	40233.6
93	82.01
349	113.98
300	104.25
2928	35431.1
221	55.6
0	93.13
0	112.59
102	90.35
111	134.83
505	112.59
177	145.95
2420	414.22
1203	175.14
219	140.39
2856	38995.1
4090	39672
0	177.92
117	72.28
223	170.97
429	494.84
1063	113.98
220	1024.43
0	107.03
0	113.98
0	122.32
6877	122.32
170	132.05
1677	2160.06
420	148.73
76	54.21
385	674.15
118	88.96
191	88.96
604	544.88
249	122.32
2858	37128.3
3289	109.81
6858	207.11
0	63.94
51	101.47
4797	38696.2
0	186.26
0	97.3
3069	38671.2
178	333.6
174	130.66
0	126.49
18	94.52
247	105.64
3387	39064.6
178	101.47
33907	62.55
85014	222.4
3082	38564.2
550	190.43
0	104.25
0	132.05
0	118.15
2863	37119.9
4657	36119.1
39648	454.53
1113	216.84
66	97.3
3115	37100.5
195	405.88
4521	39491.3
320	104.25
0	68.11
0	116.76
165	118.15
96	88.96
1039	113.98
0	50.04
0	98.69
2608	38970
0	105.64
559	6289.75
4596	40578.3
12	83.4
1529	661.64
77	433.68
323	1042.5
0	80.62
13321	278
436	145.95
46726	123.71
939	8505.41
344	387.81
52	232.13
17235	293.29
204	126.49
343	104.25
257	62.55
123	83.4
0	380.86
305	2885.64
1397	107.03
3488	38986.7
231	201.55
118	72.28
1468	91.74
0	107.03
43608	607.43
2344	39840.2
299	831.22
228	109.81
5840	39178.5
10261	243.25
0	120.93
3572	479.55
84924	38715.7
27	439.24
2652	535.15
1563	8052.27
7582	265.49
0	87.57
21829	205.72
477	120.93
0	63.94
188	112.59
839	8018.91
2790	38247.2
3211	140.39
0	112.59
0	415.61
1533	150.12
5454	38402.9
1178	205.72
227	82.01
4150	39469.1
0	112.59
841	136.22
3814	39648.4
765	391.98
1039	82.01
294	112.59
1479	93.13
200	316.92
5724	204.33
2387	39122.9
1776	111.2
149	112.59
273	644.96
22	122.32
0	102.86
2801	36598.7
2573	323.87
3494	38615.6
409	376.69
319	77.84
623	76.45
0	95.91
26	168.19
33	113.98
239	436.46
148	147.34
0	214.06
0	109.81
894	95.91
310	681.1
184	180.7
997	76.45
2768	38402.9
0	1127.29
614	6448.21
0	193.21
146	97.3
0	674.15
628	177.92
147	191.82
201	95.91
3014	38582.2
476	1210.69
212	130.66
0	111.2
260	112.59
0	651.91
6527	622.72
0	159.85
0	73.67
59	97.3
175	84.79
174	126.49
0	70.89
0	176.53
43869	152.9
102	757.55
708	3066.34
28695	183.48
28	104.25
262	122.32
2535	37165.8
164	344.72
3113	39252.2
476	802.03
278	480.94
2615	1301.04
1379	4774.65
607	686.66
3177	141.78
20	161.24
94	72.28
0	140.39
5398	130.66
0	162.63
2653	37502.2
5025	37960.9
2053	73.67
250	166.8
0	112.59
3527	38958.9
7	76.45
2543	37860.8
0	120.93
338	323.87
3075	37068.5
216	104.25
80	202.94
0	140.39
335	410.05
537	407.27
461	113.98
0	111.2
0	94.52
2126	2916.22
80	236.3
0	47.26
0	76.45
169	102.86
558	170.97
17646	177.92
4451	39729
463	4830.25
94	144.56
397	151.51
408	40.31
489	3538.94
1895	90.35
0	197.38
0	393.37
1658	88.96
1087	326.65
569	134.83
96	126.49
198	147.34
2854	38953.4
2582	36750.2
245	127.88
0	50.04
688	197.38
0	190.43
30	87.57
0	80.62
330	10508.4
273	309.97
0	127.88
304	6566.36
846	172.36
65	439.24
293	91.74
214	1107.83
907	172.36
3380	39235.5
0	197.38
1490	88.96
0	176.53
160	97.3
2711	37913.6
0	442.02
0	144.56
608	5662.86
104	136.22
42	112.59
191	155.68
245	105.64
0	642.18
4240	39770.7
5347	38540.5
102	315.53
5993	123.71
[truncated: 3,353 more rows]

## Sheet: 100m
FSC_H	PerCP_A
0	63.94
3491	39395.4
22148	33575.4
79	133.44
387	136.22
659	4215.87
180	252.98
17	112.59
45	141.78
0	158.46
0	108.42
3472	40492.1
38	112.59
2638	165.41
59	77.84
3073	38309.8
0	111.2
5	58.38
3112	38548.9
3009	39955.6
400	2008.55
0	5418.22
787	1438.65
170	95.91
0	2112.8
137	3287.35
0	111.2
252	84.79
403	152.9
34	68.11
13912	150.12
67458	378.08
334	3604.27
19	51.43
309	2034.96
2870	38739.3
62502	400.32
0	1446.99
1107	108.42
440	2230.95
33	98.69
0	126.49
0	95.91
700	9492.31
307	108.42
2502	40246.1
882	29975.3
64	76.45
56	137.61
58	126.49
2504	72623.3
0	3595.93
105	123.71
971	2457.52
2477	38443.2
0	3518.09
519	3285.96
84	101.47
17	2836.99
96	86.18
216	1088.37
73	90.35
9718	129.27
223	3241.48
2372	38118
120	104.25
0	139
496	11334.1
290	1552.63
36224	344.72
0	127.88
103	1933.49
0	204.33
57	2012.72
1438	55887.7
260	2517.29
294	2950.97
114	3345.73
60	118.15
34791	297.46
3951	73.67
222	191.82
0	65.33
2879	48.65
38153	236.3
23021	175.14
329	2910.66
275	129.27
132	4334.02
542	3220.63
354	1915.42
2444	55487.4
611	4677.35
2793	36908.7
3456	36969.8
0	66.72
160	105.64
86	3855.86
1566	58.38
15482	200.16
632	2592.35
48	104.25
146	66.72
633	70.89
67	22408.2
1141	42781.4
286	125.1
798	32524.6
437	93.13
210	80.62
1423	88.96
10	1695.8
128	113.98
1324	49759.2
66	2432.5
719	172.36
202	1645.76
288	2966.26
185	2834.21
56	129.27
844	2066.93
4244	73.67
446	3948.99
1311	42368.6
896	3155.3
73	140.39
30	125.1
228	1631.86
35490	116.76
16	1691.63
946	36070.5
405	4128.3
292	234.91
1329	1734.72
2212	175.14
1143	28275.4
5138	37778.8
0	97.3
201	95.91
57	111.2
9377	845.12
588	43138.6
210	1399.73
0	2244.85
693	25300.8
8954	305.8
208	1510.93
510	6179.94
286	1138.41
529	2524.24
133	1834.8
0	87.57
207	95.91
458	5294.51
251	2539.53
0	108.42
136	116.76
93	73.67
34	151.51
18	1630.47
117	94.52
15190	209.89
71	94.52
2893	38291.7
1348	48037
160	151.51
363	2622.93
347	118.15
90	100.08
271	98.69
2189	2517.29
79	139
104	104.25
121	28254.5
237	113.98
351	1941.83
200	3883.66
0	2239.29
44	98.69
0	93.13
94	98.69
578	2421.38
1276	55672.3
194	1883.45
286	100.08
80	98.69
3091	41210.7
123	1997.43
34	122.32
180	104.25
29289	195.99
28085	289.12
86	87.57
102	1904.3
119	4727.39
2587	38111
0	100.08
399	48244.1
6	148.73
65766	371.13
30152	97.3
0	3950.38
0	98.69
51	75.06
132974	1123.12
877	743.65
561	5108.25
0	2043.3
0	109.81
39	129.27
0	97.3
294	6838.8
2850	36558.4
332	105.64
0	70.89
161	1522.05
441	3486.12
2562	38767.1
369	230.74
1009	1723.6
4120	132.05
912	40266.9
787	1737.5
1525	58816.5
2826	36748.8
71	84.79
276	2146.16
209	86.18
255	111.2
554	23543.8
5	108.42
28696	143.17
233	70.89
1368	39982
1016	1991.87
2495	158.46
136	126.49
0	218.23
2677	36537.5
1132	237.69
657	10886.5
75	2342.15
171	1800.05
5	108.42
72	179.31
1000	59321
83	112.59
4072	39129.9
432	73.67
473	77.84
223	442.02
250	2207.32
1312	122.32
288	2104.46
228	195.99
709	10725.2
0	95.91
92	123.71
0	105.64
385	4826.08
237	93.13
79	69.5
534	2446.4
1412	3066.34
217	155.68
325	97.3
397	2795.29
88	1716.65
51	83.4
110	90.35
0	170.97
241	132.05
45	76.45
4499	140.39
74	2050.25
35252	332.21
0	52.82
364	2451.96
977	2439.45
0	101.47
28	132.05
199	2868.96
2309	134.83
317	79.23
126637	902.11
208	76.45
3905	37466.1
0	72.28
43	86.18
37635	296.07
21	139
274	2332.42
277	1997.43
263	4171.39
111	115.37
4823	132.05
162	2481.15
185	2775.83
128	79.23
534	2825.87
3608	38968.6
19398	1249.61
2637	37567.5
53	2033.57
0	125.1
0	90.35
723	2249.02
1029	155.68
54950	233.52
86	1830.63
2985	39765.1
13	80.62
0	3240.09
18480	271.05
103	109.81
35821	365.57
333	98.69
391	1662.44
962	1869.55
0	150.12
28499	223.79
168	1339.96
899	44072.7
344	1765.3
61	73.67
1306	123.71
368	91.74
735	23806.5
0	148.73
318	54.21
1044	2754.98
28	88.96
0	107.03
13917	97.3
97	3149.74
3190	38216.7
3481	137.61
306	87.57
0	123.71
8071	971.61
244	90.35
27	122.32
0	120.93
58679	686.66
714	79717.9
73	130.66
0	116.76
1607	67141.2
509	1905.69
141	130.66
442	3855.86
0	80.62
921	42746.7
2652	40066.8
3152	161.24
1819	2546.48
207	1339.96
0	105.64
370	82.01
0	122.32
20	113.98
104	1908.47
338	2590.96
3441	164.02
96	109.81
62998	835.39
580	2083.61
80	118.15
568	1105.05
491	7585.23
104	52.82
402	3227.58
219	102.86
17526	227.96
1251	55188.6
0	177.92
3123	39627.5
1161	48488.8
16910	3537.55
15535	227.96
526	2349.1
0	91.74
1255	97.3
58427	239.08
122	116.76
33438	189.04
0	515.69
190	2966.26
0	127.88
75	88.96
0	168.19
180	2403.31
799	30190.8
386	3387.43
3421	39092.4
59	87.57
190	123.71
8	108.42
0	122.32
58	97.3
8655	193.21
233	37359
154	132.05
137	1645.76
428	2479.76
0	98.69
1079	83515.4
31	134.83
0	105.64
412	3461.1
181	1943.22
714	4359.04
736	1750.01
331	2393.58
130	123.71
66	119.54
139	222.4
0	3342.95
356	4782.99
147	155.68
127	1651.32
179	127.88
3056	38297.3
52	56.99
981	55.6
0	112.59
4011	194.6
58	139
32802	556
206	107.03
1041	116.76
0	75.06
1033	154.29
8	66.72
157	2817.53
0	76.45
0	194.6
0	139
215	4265.91
0	62.55
171	58.38
526	1630.47
13110	190.43
95	157.07
651	4812.18
1038	134.83
290	332.21
5468	37974.8
625	2867.57
7516	718.63
265	5476.6
11	130.66
51	100.08
413	1711.09
722	1738.89
602	3287.35
185	3894.78
182	137.61
3362	37696.8
1638	116.76
89	130.66
41960	3932.31
650	175.14
2822	39662.3
315	2549.26
259	1344.13
47	95.91
9	52.82
0	95.91
182	3619.56
257	4108.84
166	88.96
0	137.61
73	112.59
203	80.62
133	151.51
182	3598.71
422	43698.8
0	122.32
382	3989.3
77	98.69
40178	440.63
0	2702.16
3276	7246.07
3482	36399.9
277	1939.05
240	100.08
4744	38471
86	77.84
1729	57256.9
551	2493.66
0	84.79
0	132.05
0	72.28
216	150.12
572	84.79
667	2044.69
2891	38369.6
318	1669.39
14	162.63
2911	39177.1
130454	2337.98
40	166.8
174	134.83
23	133.44
3387	38270.9
11162	216.84
843	4213.09
308	118.15
26037	83237.4
0	170.97
0	145.95
371	2192.03
421	1509.54
80	123.71
101	3194.22
692	2948.19
948	12560
2475	38357.1
165	108.42
1901	161.24
3317	116.76
12870	170.97
2680	39213.3
0	1934.88
3130	39220.2
36	150.12
1003	35300.4
453	7544.92
121	996.63
0	107.03
499	1251
123	3607.05
65	1733.33
819	2496.44
261	7323.91
371	2531.19
142	148.73
118	140.39
71514	567.12
544	50862.9
27	139
0	62.55
316	2528.41
28	1017.48
3517	118.15
229	108.42
200	84.79
60	152.9
0	168.19
198	2542.31
2824	38775.4
0	1421.97
673	5069.33
24114	311.36
1223	1984.92
2542	37406.3
0	115.37
0	147.34
0	127.88
55	108.42
458	28981.5
1409	116.76
272	125.1
2822	74989.1
632	1783.37
148	133.44
23	122.32
99	95.91
300	2946.8
1298	2489.49
368	1271.85
26	109.81
98	1510.93
0	66.72
690	137.61
122	2173.96
0	137.61
2968	40187.7
104	102.86
2135	37132.5
2966	2196.2
2922	40175.2
480	4681.52
55	165.41
378	1554.02
1088	1227.37
70	73.67
220	2759.15
2563	38743.5
0	123.71
1126	28659
615	2727.18
3200	37859.4
25	150.12
1151	2182.3
0	180.7
3212	39464.9
128	116.76
0	144.56
3158	38268.1
0	93.13
229	62.55
371	2336.59
182	155.68
22	82.01
3167	2157.28
3211	39680.3
726	2018.28
131	165.41
283	1836.19
107	87.57
37964	159.85
1460	1636.03
91	104.25
3934	40276.6
14437	162.63
67	168.19
495	2385.24
1134	47261.4
375	1669.39
172	1534.56
0	119.54
336	1815.34
9198	147.34
1748	90.35
2113	953.54
652	2514.51
149	162.63
4742	97.3
0	109.81
904	36021.9
143	132.05
143	148.73
0	276.61
1318	51256.2
202	101.47
2918	36967.1
88	112.59
261	21932.8
211	148.73
299	2919
600	1847.31
0	1930.71
0	478.16
561	44.48
3100	40721.4
500	4624.53
359	36306.8
3113	1980.75
0	152.9
43	753.38
74	90.35
28784	216.84
396	24885.2
586	36019.1
630	2828.65
0	2382.46
215	2439.45
0	41.7
556	1371.93
21229	300.24
133	1152.31
96937	401.71
175	75.06
86	66.72
1517	41.7
403	4550.86
2121	2408.87
179	3380.48
152	300.24
24917	194.6
17768	284.95
0	43.09
39	133.44
726	1579.04
2840	38404.3
103	113.98
3327	38361.2
119	3590.37
265	1592.94
191	127.88
3129	38198.6
177	1385.83
199	66.72
416	116.76
311	143.17
491	1991.87
877	37688.5
163	84.79
175	105.64
1820	2560.38
149	1605.45
261	1838.97
62	148.73
64730	689.44
180	2720.23
0	2047.47
198	2542.31
3742	38868.6
19878	237.69
0	108.42
2901	134.83
15	101.47
15996	229.35
0	186.26
2723	39463.5
74	59.77
1187	369.74
2815	37976.2
759	76.45
259	1923.76
179	1326.06
1170	64334.8
52	102.86
806	27713.8
118	83.4
755	34274.6
982	2593.74
369	83.4
520	6342.57
234	1649.93
2947	38687.9
2217	2059.98
196	143.17
1655	2932.9
3125	35812
0	120.93
106	1638.81
1550	1547.07
18967	197.38
1635	1584.6
5	3926.75
103	3477.78
1979	6715.09
0	54.21
269	3228.97
107	76.45
0	98.69
248	2075.27
2599	119.54
6788	83.4
3995	290.51
189	82.01
331	98.69
2603	38337.6
3805	8864.03
0	48.65
19073	152.9
207	86.18
25	104.25
0	140.39
2752	148.73
15	93.13
178	1802.83
15983	240.47
126	113.98
115	129.27
161	202.94
151	1930.71
67	62.55
777	212.67
4213	37949.8
0	87.57
0	140.39
150	125.1
33	120.93
209	115.37
78	112.59
385	8741.71
388	1577.65
306	1216.25
153	145.95
262	66.72
6763	154.29
3224	37520.3
455	2980.16
179	17159.6
431	4799.67
1506	187.65
481	5729.58
3195	39314.8
259	207.11
0	95.91
460	1997.43
3904	25780.3
0	93.13
218	1836.19
351	3696.01
550	202.94
41456	172.36
394	189.04
32087	240.47
171	1410.85
604	1577.65
3734	1370.54
0	87.57
0	97.3
8229	219.62
3175	41020.3
87	95.91
125	122.32
70	166.8
20	108.42
15	108.42
0	94.52
88	717.24
66	3301.25
0	120.93
280	1626.3
452	1063.35
54	145.95
3018	38952
251	104.25
228	137.61
156	63.94
393	3226.19
80	2875.91
251	2892.59
11	123.71
289	3520.87
116	111.2
61	75.06
26	79.23
0	159.85
23	94.52
2733	36614
2752	38008.2
779	115.37
336	1997.43
2589	40269.7
436	3334.61
423	3632.07
390	227.96
661	35556.2
0	122.32
475	127.88
2713	37053.2
16880	130.66
130	90.35
115	132.05
307	750.6
2583	148.73
260	2254.58
0	52.82
0	422.56
3617	38864.4
531	24692
133	59.77
119	139
3501	169.58
244	108.42
314	112.59
183	102.86
3516	39128.5
2847	38585
117	45.87
905	27930.7
4466	37250.6
4204	170.97
0	122.32
5	73.67
831	41145.4
266	97.3
263	134.83
4234	39758.2
471	116.76
28888	287.73
916	2376.9
106	1502.59
83	129.27
152	61.16
410	1125.9
263	83.4
371	1558.19
4728	154.29
0	158.46
2981	38058.2
0	119.54
0	75.06
2657	6719.26
68	94.52
546	4087.99
353	68.11
195	116.76
710	1765.3
77	83.4
0	140.39
14	94.52
200	59.77
0	1902.91
4075	38416.8
5	155.68
2624	36730.8
0	77.84
355	1337.18
17202	996.63
214	1453.94
634	2071.1
11	65.33
0	69.5
92	2386.63
87617	689.44
603	23349.2
530	2002.99
554	2532.58
6228	60971
602	23071.2
356	116.76
14434	157.07
2745	38953.4
35	1872.33
103	82.01
247	152.9
0	136.22
276	2749.42
61	62.55
449	1558.19
868	2160.06
1188	336.38
150	88.96
0	152.9
2182	307.19
3518	2403.31
11	2942.63
51821	422.56
3663	38650.3
859	33077.8
670	415.61
453	42561.8
324	112.59
3154	1050.84
167	159.85
3	122.32
101467	7632.49
150	118.15
66	112.59
123	80.62
288	75.06
26874	845.12
514	2030.79
694	6758.18
365	63.94
50662	169.58
7977	733.92
467	17558.5
460	1519.27
85	177.92
12	1371.93
17264	172.36
462	3548.67
1145	2414.43
94	169.58
335	73.67
174	161.24
0	125.1
8664	152.9
1264	3405.5
161	2353.27
418	3652.92
50	108.42
1992	129.27
266	3740.49
277	6548.29
375	4085.21
5159	38555.8
152	3641.8
5	107.03
1789	68176.7
122	182.09
150	20307.9
426	2122.53
74	93.13
3850	41294.1
2798	36126.1
45306	193.21
609	2201.76
3194	36786.4
78	100.08
1337	86.18
425	109.81
498	147.34
362	98.69
283	2977.38
24	88.96
9868	301.63
3337	3552.84
0	1937.66
0	94.52
3573	39891.6
4471	116.76
557	125.1
75	113.98
0	61.16
616	27915.4
182	91.74
187	1341.35
111	2224
1288	91.74
9367	162.63
1508	2436.67
1210	2780
193	62.55
0	119.54
2597	38284.8
292	4959.52
483	104.25
520	15704.2
0	187.65
329	1560.97
200	111.2
452	157.07
437	118.15
0	102.86
3331	111.2
636	34188.4
253	72.28
62	3883.66
405	3272.06
354	129.27
0	87.57
41	86.18
31183	273.83
3294	38636.4
125	108.42
19692	214.06
0	3219.24
291	1722.21
150	2828.65
34789	187.65
850	49648
409	4926.16
23	115.37
218	202.94
106	2043.3
3357	38803.2
0	247.42
57	59.77
33106	227.96
887	4231.16
185	115.37
250	1241.27
788	44165.9
83	100.08
2911	37773.2
359	3292.91
29356	262.71
62	13370.4
239	2083.61
159	105.64
0	97.3
108	147.34
12042	256412
0	83.4
0	109.81
2620	197.38
95	2383.85
1919	50498.7
2132	130.66
22	37.53
114	65.33
0	3654.31
734	3683.5
0	2381.07
250	212.67
741	20698.5
2798	38589.2
299	5376.52
0	72.28
0	1872.33
154	2674.36
0	108.42
294	1438.65
462	2403.31
1518	165.41
4484	39862.4
520	1499.81
29046	3814.16
0	137.61
514	2656.29
576	1601.28
863	111.2
1512	102.86
0	137.61
233	610.21
249	3967.06
53	159.85
1283	1854.26
193	1244.05
371	2817.53
46499	353.06
357	88.96
0	101.47
329	1911.25
3209	38521.1
1674	57487.6
0	70.89
46	88.96
443	2486.71
401	2001.6
135	84.79
2134	77.84
9323	230.74
2920	133.44
295	100.08
25628	227.96
759	2866.18
893	2365.78
737	40839.6
556	4300.66
48715	487.89
1115	189.04
201	72.28
1885	67011.9
241	2777.22
368	1812.56
48	63.94
388	2112.8
0	109.81
1300	32553.8
4470	38921.4
115	7511.56
197	2510.34
275	115.37
2843	39356.5
104	166.8
2242	123.71
4046	40816
13	23510.5
190	2937.07
127	120.93
18553	118.15
589	34969.6
216	141.78
0	125.1
192	126.49
318	2433.89
1	248.81
367	2746.64
0	107.03
1591	42677.2
2120	144.56
3257	38635.1
156	115.37
795	2276.82
348	1348.3
60540	333.6
406	75.06
1026	1687.46
5128	243.25
940	37292.3
301	127.88
663	1973.8
2900	38441.8
3314	36522.2
327	2499.22
0	2369.95
201	109.81
506	3447.2
666	4798.28
147	2215.66
859	2428.33
0	130.66
371	2376.9
0	119.54
0	119.54
53	108.42
1338	56781.5
58	87.57
43594	471.21
303	2802.24
13869	175.14
2773	37828.9
358	2392.19
332	73.67
13566	280.78
269	102.86
315	2050.25
379	62.55
443	2429.72
205	3235.92
164	330.82
11	3116.38
783	2628.49
782	45437.7
686	32420.4
0	113.98
0	2464.47
2294	39488.5
384	2047.47
768	2425.55
748	2521.46
869	28401.9
201	1483.13
144	130.66
907	115.37
14882	223.79
31343	102.86
113	4899.75
22051	173.75
163	126.49
40	98.69
2725	38640.6
82	201.55
197	2121.14
119	52.82
50	93.13
438	1170.38
165	115.37
76	143.17
83	76.45
0	315.53
2887	247.42
9	109.81
314	1331.62
1943	1773.64
380	3748.83
324	2399.14
5965	105.64
3348	40430.9
810	164.02
17	88.96
0	2015.5
164	721.41
0	361.4
0	93.13
261	1765.3
341	119.54
0	86.18
187	119.54
185	83.4
2980	40455.9
4023	38286.2
95	134.83
40110	472.6
318	2114.19
50	47778.5
1450	5202.77
0	105.64
331	2283.77
1997	2339.37
630	2465.86
4066	393.37
595	3038.54
39568	4741.29
25	93.13
53	144.56
3438	170.97
116	151.51
2992	39163.2
157	148.73
123	2100.29
39747	362.79
188	164.02
183	134.83
0	54.21
0	125.1
3027	39405.1
625	2399.14
149	1926.54
557	2716.06
3599	39634.5
264	1213.47
14	108.42
0	100.08
39	91.74
420	173.75
29	75.06
276	2948.19
61	83.4
296	5261.15
2128	97.3
198	4144.98
402	18446.7
4296	39868
0	136.22
0	93.13
0	3554.23
168	2646.56
219	1929.32
270	37.53
233	2125.31
168	1994.65
2999	37119.9
213	1481.74
0	130.66
3139	35118.4
2671	40550.5
101	166.8
26911	275.22
0	115.37
119	123.71
0	2140.6
270	4022.66
5869	47371.2
492	1294.09
205	2187.86
531	1740.28
215	152.9
6160	130.66
161	98.69
0	127.88
416	7051.47
58869	437.85
115	137.61
359	70.89
11878	182.09
46476	126.49
346	1784.76
323	3039.93
20475	284.95
21074	354.45
374	2207.32
0	1473.4
141	1556.8
417	112.59
233	1328.84
0	3124.72
2442	38377.9
3902	38056.8
224	2349.1
2764	266.88
178	126.49
2258	104.25
48	91.74
0	70.89
0	136.22
2076	1402.51
201	137.61
262	82.01
0	97.3
170	108.42
2814	37478.6
57535	2057.2
45	2527.02
0	1612.4
29	143.17
298	2048.86
35	77.84
711	65.33
26211	234.91
0	122.32
23119	321.09
99	119.54
134	118.15
46	140.39
220	108.42
215	129.27
286	127.88
58	94.52
112	148.73
24387	240.47
354	3084.41
3588	40112.6
309	1946
0	198.77
16	73.67
303	2012.72
4879	252.98
7038	209.89
167	93.13
2693	2204.54
86	115.37
464	2182.3
1514	95.91
2872	40889.6
36	105.64
386	2193.42
129	111.2
165	1007.75
336	2071.1
20414	266.88
944	168.19
13	129.27
0	70.89
2938	40280.8
112	4129.69
0	88.96
3094	37941.4
6787	36477.8
24	2838.38
1005	1000.8
178	1705.53
1701	177.92
616	136.22
126	140.39
457	132.05
132	2489.49
6417	343.33
2518	5425.17
1072	423.95
2848	134.83
34773	144.56
24725	239.08
61	122.32
130	1769.47
241	62.55
376	3295.69
2822	40362.8
7480	162.63
36	2087.78
2294	37941.4
1319	391.98
2930	38803.2
432	2429.72
1119	87.57
448	4047.68
55	761.72
3848	37632.9
0	105.64
718	33468.4
86	2022.45
2930	37204.7
0	88.96
246	84.79
175	191.82
558	6816.56
2887	39937.5
1400	148.73
91	116.76
311	2454.74
2419	37827.5
79	130.66
653	2643.78
23	120.93
134	147.34
190	2285.16
2792	556
11808	115.37
0	134.83
3026	3440.25
98	4926.16
0	20982
150	134.83
69695	764.5
308	5522.47
2788	209.89
3345	38585
104	82.01
24409	271.05
3514	38446
478	33888.2
233	1763.91
710	1648.54
0	107.03
179	1588.77
262	1517.88
4551	37688.5
43	116.76
192	119.54
2179	2225.39
783	333.6
1318	280.78
362	168.19
30791	275.22
0	66.72
52	115.37
699	2137.82
409	3109.43
411	164.02
611	93.13
816	21991.2
0	4445.22
1064	33993.8
0	164.02
746	32431.5
570	3315.15
16441	250.2
165	1449.77
58	77.84
383	1604.06
175	105.64
280	118.15
47	129.27
364	2093.34
277	2139.21
0	116.76
781	2736.91
52	83.4
4300	111.2
366	3811.38
363	2476.98
1946	268.27
575	1837.58
2877	39656.7
71	190.43
466	3420.79
86	145.95
0	111.2
547	100.08
476	1641.59
3097	38560
9	2100.29
421	3495.85
2684	36369.4
0	3060.78
132	170.97
276	6919.42
241	2766.1
4432	42203.2
20702	250.2
2875	43.09
110	34794.5
134	1666.61
100	1616.57
62	86.18
1623	58972.1
169	77.84
39	120.93
27273	314.14
0	69.5
39	1976.58
1229	3769.68
342	3308.2
192	115.37
1154	82981.6
576	5781.01
20	88.96
105	87.57
832	24130.4
559	3576.47
414	4363.21
185	133.44
323	2706.33
793	2385.24
88	108.42
1061	57105.4
245	3373.53
0	87.57
279	2424.16
816	129.27
151	943.81
0	115.37
3189	39653.9
88	91.74
213	1470.62
803	97.3
7776	207.11
38096	348.89
32083	209.89
65	1805.61
25	177.92
809	44840
373	139
473	25484.3
239	4197.8
108	56.99
648	2133.65
77	41.7
19878	346.11
765	27401.1
200	104.25
181	4949.79
0	79.23
88	87.57
0	52.82
320	2668.8
461	2513.12
17	116.76
160	4613.41
223	82.01
1146	1472.01
362	3778.02
318	111.2
4293	37564.8
50	86.18
42816	221.01
58	132.05
424	1765.3
15	141.78
267	28044.6
317	158.46
2764	204.33
116	166.8
58	97.3
2852	37542.5
176	50.04
533	1378.88
0	166.8
144	2319.91
44	112.59
81	122.32
275	1527.61
0	2275.43
3278	197.38
0	130.66
169	3947.6
0	3505.58
2801	141.78
3105	41263.5
5076	222.4
923	123.71
17	3240.09
198	2093.34
4330	118.15
35	2418.6
411	1417.8
0	126.49
46	148.73
267	66059.8
2941	38949.2
4023	41420.6
0	108.42
579	3216.46
183	115.37
249	3355.46
59	116.76
713	226.57
4533	161.24
0	4007.37
142	130.66
245	48.65
0	118.15
0	234.91
306	4826.08
0	681.1
137	1911.25
19459	334.99
151	3077.46
0	84.79
0	126.49
837	2597.91
59795	462.87
3170	38354.3
0	51.43
2988	39576.1
1526	30010.1
153	73.67
154	109.81
0	95.91
41	1645.76
348	1123.12
1373	139
113	1654.1
46	69.5
188	173.75
58	86.18
1430	53547
45	97.3
773	4101.89
4104	38650.3
326	119.54
219	2143.38
128	120.93
0	2814.75
672	29741.8
64	62.55
282	82.01
1489	1274.63
207	1912.64
102	97.3
338	214.06
299	182.09
408	2237.9
0	1253.78
2660	37741.3
0	93.13
0	95.91
28076	287.73
152	1478.96
102	193.21
460	4108.84
2809	39940.3
725	2214.27
59	108.42
2291	6059.01
0	158.46
128	86.18
0	116.76
2705	39199.4
264	77.84
12941	130.66
76	107.03
0	2479.76
374	2785.56
0	347.5
766	43623.8
308	2807.8
785	32962.5
23832	214.06
2095	103198
1354	216.84
239	1813.95
601	1820.9
3821	38693.4
0	83.4
125	209.89
2940	38316.7
211	739.48
381	2946.8
5784	16671.7
0	62.55
19073	532.37
0	182.09
0	143.17
994	83.4
421	1157.87
435	1840.36
2	105.64
522	3883.66
38206	77.84
555	112.59
346	3322.1
352	4050.46
158	148.73
183	1736.11
0	150.12
0	95.91
507	973
121	1398.34
210	1442.82
428	2243.46
1150	65.33
65	1740.28
166	168.19
369	2379.68
872	7840.99
405	2521.46
84	147.34
134	2617.37
548	175.14
304	1307.99
0	1480.35
255	1990.48
747	2464.47
356	1745.84
104	1801.44
0	2075.27
133	83.4
33	63.94
0	91.74
741	1958.51
0	84.79
362	118.15
179	1348.3
590	5938.08
3571	39067.3
3197	38297.3
3684	35849.5
114	2828.65
0	102.86
44	122.32
720	34859.8
620	2593.74
76760	1574.87
104051	243.25
3006	248.81
23	100.08
105	122.32
652	3714.08
428	3794.7
2997	38911.7
3918	35860.6
8933	211.28
186	112.59
3086	38315.3
336	2536.75
102	120.93
476	3005.18
316	2738.3
2858	1541.51
0	77.84
0	133.44
602	40782.6
393	4367.38
316	1470.62
484	2942.63
0	145.95
319	102.86
3094	38573.9
3041	38794.9
481	501.79
323	187.65
38	101.47
4615	73.67
207	353.06
54	2243.46
205	91.74
93	76.45
456	28511.7
185	115.37
41	1982.14
4553	38532.2
4450	35479.8
0	112.59
1178	4263.13
3976	223.79
46	76.45
933	152.9
1607	87.57
0	261.32
4382	40471.2
0	112.59
63080	77.84
3411	305.8
51	116.76
9411	1898.74
469	1648.54
241	82.01
336	3563.96
0	88.96
365	38491.9
406	1724.99
2878	3001.01
1413	48590.2
920	2447.79
101	3064.95
2586	39245.3
0	94.52
4	1647.15
3786	39649.8
128	7985.55
13	84.79
2357	38251.4
2921	39952.8
34	1353.86
311	3044.1
63	84.79
62	1516.49
410	129.27
39	162.63
1317	2122.53
870	3070.51
450	159.85
408	2014.11
194	122.32
0	58.38
451	26694.9
96	186.26
0	112.59
3751	37602.3
841	1497.03
72	66.72
975	17277.7
431	1698.58
725	2767.49
0	141.78
122	123.71
104	222.4
26	3212.29
3314	37706.5
398	62.55
132	90.35
234	59.77
79	129.27
726	2443.62
81	119.54
271	186.26
237	176.53
70	73.67
0	30.58
398	3778.02
803	176.53
107	105.64
3355	40236.3
192	132.05
0	168.19
110	137.61
0	1832.02
0	137.61
16564	189.04
40	58.38
134	50.04
64559	332.21
2279	36879.5
3468	38711.5
759	60549.8
47	143.17
3007	38383.5
645	2307.4
76	150.12
223	3540.33
970	26365.5
128	98.69
0	63.94
0	166.8
3257	37279.8
2794	254.37
287	2246.24
3025	39007.6
598	1857.04
0	75.06
63	118.15
258	1163.43
339	3612.61
240	3634.85
614	2921.78
462	2702.16
23	1390
0	82.01
543	27123.1
2581	38785.2
2	2178.13
135	91.74
0	58.38
5078	25628.8
611	4290.93
117	97.3
306	204.33
0	175.14
47	97.3
396	2641
60	88.96
281	1548.46
180	2431.11
0	176.53
3258	37309
0	120.93
91	2563.16
440	2250.41
0	86.18
753	1374.71
299	2014.11
185	3323.49
2950	36361
937	33803.4
407	2975.99
178	2433.89
2121	70.89
514	62.55
284	164.02
1496	35247.6
47450	200.16
332	4521.67
115	115.37
5392	223.79
324	2155.89
159	2817.53
134	3433.3
247	97.3
115	218.23
170	157.07
106	186.26
0	1857.04
138	95.91
1822	20741.6
1893	39567.7
0	125.1
0	88.96
35947	218.23
2641	40649.2
2147	3504.19
246	3746.05
245	1840.36
0	112.59
533	63.94
29634	187.65
204	1296.87
240	118.15
290	159.85
3495	38875.5
3691	37164.4
290	130.66
9	111.2
467	1833.41
278	2820.31
22327	207.11
16599	279.39
143	158.46
234	3632.07
389	1066.13
2539	39638.6
648	50714.1
101	4568.93
2876	36633.4
91	140.39
320	2396.36
84	166.8
206	25526
621	7658.9
16854	227.96
101	61.16
4717	38098.5
3179	37146.4
0	102.86
2681	37264.5
2592	39382.9
0	75.06
71	1738.89
351	165.41
2505	37617.6
0	2699.38
64	112.59
301	3269.28
0	3423.57
0	111.2
735	530.98
695	57034.5
268	93.13
6856	478.16
180	102.86
3882	38682.3
38	125.1
3097	36249.8
366	108.42
733	23528.5
0	157.07
127119	414.22
12242	200.16
[truncated: 4,745 more rows]

## Sheet: 115m
FSC_H	PerCP_A
187	94.52
660	16756.4
471	13186.9
304	3486.12
11032	244.64
602	15623.6
0	3217.85
62707	788.13
0	271.05
16355	207.11
431	82.01
204	8547.11
410	8626.34
47	101.47
14337	222.4
229	9777.26
0	50.04
469	7228
332	107.03
525	17925.4
20718	162.63
0	97.3
0	7297.5
247	139
0	86.18
2850	37388.2
0	77.84
18	100.08
3469	39248
827	75.06
3875	39341.2
3943	165.41
8017	533.76
115	2393.58
4179	63.94
507	8497.07
333	12047.1
1528	12886.7
288	7946.63
287	7585.23
655	60086.9
225	172.36
361	13905.6
0	12136.1
13	162.63
3934	5500.23
31625	387.81
553	11878.9
360	8884.88
250	5433.51
153	11029.6
48	77.84
192	95.91
5912	344.72
458	13601.1
63	75.06
130	84.79
286	9724.44
25159	400.32
3244	36177.5
234	151.51
276	3444.42
0	187.65
0	3576.47
0	107.03
1316	909.06
8156	237.69
1800	215.45
275	5304.24
248	7068.15
296	12946.5
2975	37617.6
280	127.88
245	2520.07
655	15458.2
727	17458.4
249	80.62
0	3063.56
0	129.27
97	2229.56
0	102.86
18813	166.8
277	8733.37
124	80.62
22271	278
70	155.68
37	7578.28
564	9899.58
1854	88623.6
1599	129.27
3071	19034.7
163	3369.36
0	112.59
531	15819.6
276	97.3
9	104.25
3740	214.06
376	8530.43
74	63.94
7454	234.91
6610	122.32
292	130.66
16	108.42
111	3190.05
400	11796.9
12943	286.34
4343	38423.8
94	266.88
19	102.86
112	184.87
0	112.59
3563	94.52
391	15935
154	935.47
183	102.86
163	9186.51
16900	278
368	104675
3202	3615.39
517	6738.72
150	4450.78
0	3319.32
62	132.05
353	10432
409	15606.9
2799	38091.6
3589	38592
31	184.87
2017	350.28
87	45.87
107	109.81
25	168.19
259	12486.4
299	2717.45
558	15388.7
262	98.69
266	80.62
20	61.16
1422	3975.4
4354	38234.7
457	113.98
5349	189.04
311	11569
46	88.96
3928	38161.1
665	4969.25
121	8415.06
78	5418.22
3057	38992.3
37	197.38
43	70.89
32385	364.18
2810	36345.7
40246	625.5
1178	19600.4
462	226.57
451	144.56
3107	38112.4
749	186.26
218	8485.95
0	139
0	134.83
0	93.13
595	12482.2
0	61.16
932	13143.8
1533	9286.59
14128	279.39
25405	429.51
2983	36402.7
3928	133.44
540	10369.4
553	17338.9
2941	39534.4
520	10860.1
660	5225.01
183	86.18
260	7335.03
549	3233.14
307	2422.77
840	4119.96
427	8669.43
3072	148.73
2803	35486.7
705	12241.7
6967	212.67
485	13879.1
57	58.38
873	5205.55
502	61749.4
72	10893.4
3430	39473.2
487	90.35
630	12956.2
3284	41087
80	112.59
262	7112.63
457	5565.56
2982	37738.5
41	95.91
2680	35205.9
15019	272.44
365	3808.6
65	83.4
438	8701.4
151	147.34
1663	150.12
639	77.84
651	147.34
301	3405.5
18043	204.33
215	95.91
720	21846.6
0	140.39
215	94.52
7546	211.28
297	3437.47
180	3019.08
203	123.71
3327	119.54
7240	180.7
39	157.07
0	4653.72
0	141.78
253	101.47
642	15529.1
368	115.37
641	10801.7
0	183.48
10	19031.9
7522	170.97
376	177.92
547	11741.3
381	122.32
96	101.47
39	93.13
531	65905.5
143	94.52
123	91.74
436	4143.59
575	8042.54
147	105.64
453	7250.24
612	11626
20980	168.19
16	12494.7
3232	37865
651	13569.2
165	77.84
2921	38835.2
398	76.45
133	3341.56
332	9350.53
211	7835.43
1498	179.31
22216	125.1
4942	38739.3
277	100.08
27613	304.41
4108	38714.3
5944	195.99
220	95.91
0	207.11
111	155.68
2719	39167.4
5546	122.32
560	10904.5
2590	38838
22091	234.91
3168	38858.8
574	15518
103	120.93
339	3969.84
3692	38272.3
290	109.81
128	90.35
305	7091.78
143	115.37
315	7813.19
46	293.29
107	9033.61
1332	25459.2
241	7561.6
549	97.3
242	94.52
443	9136.47
322	4193.63
783	2531.19
63	7499.05
139	184.87
0	113.98
2638	39224.4
481	10009.4
4585	39327.3
2668	39167.4
179	5471.04
3083	38749
4102	3316.54
368	126.49
151	4471.63
210	3796.09
624	14080.7
20076	316.92
46	118.15
55	8909.9
4773	183.48
1074	51.43
0	15.29
7784	162.63
213	97.3
2311	136.22
0	122.32
521	2934.29
88	88.96
35	161.24
57	133.44
20	8377.53
3199	38491.9
372	10031.6
22	176.53
2065	87.57
4273	168.19
7602	176.53
85	432.29
468	5088.79
0	80.62
156	120.93
2	87.57
107	2849.5
133	9736.95
407	5622.55
65	112.59
268	7321.13
812	125.1
303	16078.1
385	3680.72
55	47.26
0	141.78
287	108.42
930	3894.78
1628	95.91
261	14550.5
0	109.81
5815	165.41
249	14087.6
198	2600.69
2945	36640.4
214	132.05
663	11745.5
354	9265.74
3086	119.54
113	54.21
4225	130.66
19822	236.3
88	132.05
312	3900.34
344	3773.85
132	6435.7
71	10313.8
534	7073.71
374	9957.96
0	87.57
6559	86.18
151	79.23
761	125.1
695	11671.8
0	125.1
2766	38533.6
627	136.22
285	2602.08
217	4140.81
2806	38601.7
94	6887.45
809	378.08
0	136.22
0	55.6
403	8934.92
107	152.9
9	63.94
69	155.68
108	143.17
154	2773.05
0	180.7
914	9944.06
3717	39735.9
38	118.15
266	9446.44
110	261.32
152	177.92
25	80.62
9468	104.25
81117	1289.92
0	12931.2
664	14472.7
350	6809.61
299	101.47
10408	3541.72
3928	40051.5
41459	180.7
302	12426.6
7611	6720.65
148	88.96
250	11381.3
340	3468.05
83	120.93
18454	444.8
263	9677.18
234	3829.45
3829	122.32
740	180.7
159	127.88
0	58.38
9235	148.73
0	112.59
55	63.94
2745	36324.9
65	107.03
34480	405.88
152	3526.43
436	4297.88
0	107.03
0	112.59
1906	361.4
2	157.07
71	939.64
2204	137.61
513	19441.9
563	11203.4
143	69.5
111	116.76
26249	159.85
23	161.24
6539	482.33
169	111.2
12187	266.88
79	37.53
4828	240.47
4012	14633.9
57	246.03
425	5772.67
1590	98.69
466	5480.77
7851	175.14
69	77.84
630	14029.3
19	239.08
2744	130.66
578	10212.3
149	8099.53
3378	207.11
152	123.71
108	5357.06
0	88.96
152	168.19
17254	301.63
77	95.91
0	139
292	4702.37
11653	120.93
17914	233.52
224	3787.75
331	10747.5
322	14321.2
4444	116.76
0	125.1
18770	273.83
93	15377.6
572	10710
0	9447.83
175	102.86
432	12173.6
294	7879.91
2310	37767.7
133	83.4
700	3825.28
47275	440.63
385	2736.91
295	86.18
5614	211.28
0	79.23
0	125.1
0	222.4
361	154.29
758	21608.9
16023	404.49
3544	38751.8
28939	355.84
291	197.38
0	79.23
0	194.6
2771	38498.8
189	287.73
3009	37260.3
554	13100.8
0	95.91
116	133.44
2406	54.21
91	47.26
684	16963.6
469	16257.4
218	126.49
179	7849.33
4171	237.69
3380	36518.1
437	9654.94
316	7179.35
635	104927
404	120.93
63	152.9
251	3006.57
0	112.59
3285	39435.7
42	94.52
2578	145.95
219	7664.46
3629	39314.8
258	10142.8
3409	38878.3
302	7012.55
478	2916.22
18160	300.24
380	11933.1
0	3106.65
119	10500.1
3410	39281.4
4	116.76
52	2891.2
203	195.99
303	68.11
192	133.44
1049	23406.2
4776	241.86
117	90.35
3484	40177.9
297	90.35
299	176.53
113	104.25
2857	39702.6
700	116.76
365	4297.88
2628	37721.8
0	119.54
24060	366.96
3263	38658.7
353	12845
3952	38045.7
33	2419.99
485	14906.4
12795	176.53
80	261.32
4054	40179.3
0	105.64
592	9168.44
0	52.82
115	148.73
468	88.96
268	240.47
0	145.95
114	173.75
2101	4788.55
4489	39902.7
415	7758.98
42430	606.04
375	12301.5
182	91.74
2875	36746
358	12433.5
0	65.33
3293	39150.7
725	4798.28
1450	117880
68	100.08
429	58.38
1279	8480.39
230	2410.26
9035	190.43
2589	7371.17
232	9739.73
809	64237.5
390	9497.87
0	94.52
8883	429.51
573	4033.78
4116	39316.1
0	119.54
437	3773.85
32129	314.14
264	2514.51
262	177.92
395	93.13
345	15907.2
427	15754.3
377	5761.55
861	16244.9
0	6134.07
2332	121315
587	130.66
93	144.56
4814	35994.1
2847	2479.76
398	11127
123	91.74
227	95.91
3950	94.52
53	116.76
61	3381.87
397	9716.1
0	134.83
20	72.28
52	13915.3
11940	211.28
655	7657.51
0	66.72
293	5808.81
790	134.83
618	93.13
746	187.65
304	8994.69
5002	197.38
305	3911.46
10199	169.58
95	94.52
499	10426.4
0	130.66
411	4331.24
127	101.47
446	17184.6
0	80.62
2705	37731.6
389	6141.02
219	9845.37
693	13235.6
0	134.83
1227	11552.3
63	5865.8
517	6790.15
239	3237.31
668	3263.72
192	10053.9
7141	182.09
355	9885.68
369	9906.53
3395	38536.4
10099	251.59
410	13615
21516	296.07
109	98.69
639	70.89
283	2835.6
4320	37739.9
3097	39676.2
4890	38377.9
97	150.12
329	7614.42
43496	230.74
471	11949.8
1449	9513.16
59	162.63
92	100.08
15144	462.87
543	7166.84
3040	38484.9
2413	39762.3
0	118.15
20813	282.17
1103	97380.6
3012	176.53
143	43.09
95	104.25
92	500.4
183	11375.8
817	5560
35	12454.4
272	9522.89
29662	293.29
360	10113.6
138	125.1
0	169.58
2147	82935.7
0	139
192	14902.2
117	3007.96
440	7061.2
13458	269.66
288	12421
10	144.56
660	5719.85
0	63.94
258	115.37
13070	118.15
596	14638.1
1082	11589.8
360	10415.3
9749	435.07
555	13038.2
2	183.48
0	133.44
0	86.18
139	102.86
148	11322.9
2093	607.43
0	143.17
376	7346.15
433	13280.1
446	4310.39
2656	37716.3
13371	266.88
2887	38194.4
163	97.3
478	9258.79
34386	191.82
347	10412.5
401	9999.66
116	116.76
471	11003.2
100	187.65
1734	10540.4
569	2212.88
225	8426.18
250	9742.51
0	1641.59
3	150.12
28846	236.3
171	243.25
1249	157.07
14989	333.6
380	3577.86
2949	38835.2
211	87.57
703	19865.9
632	134.83
569	84.79
143	116.76
179	154.29
86	7015.33
0	2980.16
24793	525.42
18	152.9
207	6374.54
4341	40051.5
0	73.67
346	9976.03
0	83.4
392	112.59
2529	39040.9
2826	36790.5
2883	38957.5
198	44.48
232	102.86
573	10950.4
0	111.2
652	5087.4
5192	162.63
76	169.58
476	143.17
466	11507.8
394	9647.99
767	18272.9
4531	37488.3
138	76.45
53	4573.1
109	10349.9
322	12557.3
305	3269.28
54	10561.2
0	82.01
2727	38697.6
3686	37898.4
3244	36561.2
284	11453.6
361	58.38
3085	37785.8
67	123.71
597	1002.19
55	2795.29
912	8231.58
0	65.33
100	59.77
4919	182.09
788	13492.7
81	8788.97
387	5373.74
0	91.74
58	112.59
225	7613.03
0	73.67
17059	180.7
599	9130.91
66	8989.13
335	9902.36
604	14317
557	9830.08
396	12173.6
544	4956.74
823	18698.3
98	3331.83
603	13505.2
326	8684.72
308	4675.96
232	102.86
581	166.8
82	98.69
177	123.71
1537	73984.1
2726	36814.1
2165	91.74
191	65.33
0	82.01
12	315.53
204	172.36
4393	37443.8
0	127.88
255	13588.6
545	5933.91
0	122.32
217	7913.27
12479	221.01
1725	99821.5
362	15826.5
83	159.85
5990	193.21
442	4816.35
584	14821.6
0	140.39
371	70.89
677	4225.6
5367	108.42
233	10101.1
22274	254.37
27722	113.98
12	8765.34
3280	193.21
0	77.84
408	19304.3
50	76.45
0	17452.8
43	150.12
59	233.52
451	16290.8
36	82.01
306	6901.35
2813	36185.9
1876	145.95
100	154.29
17	136.22
4009	186.26
42	147.34
5059	225.18
43	111.2
288	122.32
287	176.53
515	13232.8
322	14431
128	95.91
12750	145.95
376	13602.5
229	108.42
0	47.26
397	9962.13
449	13210.6
23082	266.88
182	104.25
2760	37309
223	127.88
36839	412.83
62	90.35
71	108.42
10870	159.85
0	76.45
0	172.36
1865	137.61
539	116.76
127	151.51
0	137.61
58	8811.21
0	122.32
0	152.9
332	9721.66
551	11092.2
64	5423.78
221	87.57
26774	269.66
5474	39150.7
18	207.11
106	2745.25
0	79.23
373	87.57
0	3212.29
60	43.09
0	136.22
323	8207.95
3129	38038.7
28	120.93
371	154.29
0	108.42
245	2497.83
99	5878.31
982	17418.1
21255	287.73
132	139
206	95.91
25161	330.82
0	3333.22
406	150.12
209	111.2
1165	225.18
99	7988.33
349	83.4
0	155.68
149	211.28
301	8843.18
280	4643.99
293	12426.6
568	15563.8
0	48.65
12	120.93
404	11363.2
17	14139.1
527	9539.57
1763	90625.2
779	4610.63
28	87.57
334	191.82
2312	105.64
0	80.62
61	65.33
42	147.34
35795	578.24
5409	1035.55
328	14789.6
5834	148.73
131	104.25
0	126.49
3633	287.73
1894	3205.34
38	112.59
585	2770.27
730	11895.6
116	69.5
0	88.96
92	88.96
29	2404.7
425	3316.54
241	70.89
423	3797.48
355	5434.9
381	8669.43
1637	75435.3
60534	318.31
3784	38682.3
95	9372.77
161	136.22
158	109.81
2744	36191.4
408	6837.41
0	182.09
1262	99500.4
26	154.29
33	112.59
480	7194.64
380	126.49
68	7565.77
0	148.73
31	104.25
2883	38787.9
2519	234.91
1401	104752
4375	223.79
310	6560.8
0	82.01
37	2520.07
239	186.26
466	14571.4
298	68.11
14875	248.81
663	5475.21
0	130.66
560	14364.3
0	95.91
0	77.84
418	12703.2
175	4839.98
159	14136.3
243	157.07
283	63.94
3487	108121
13051	286.34
187	65.33
316	9602.12
777	15563.8
865	147.34
159	95.91
191	5888.04
870	62516.6
632	14137.7
0	91.74
175	10903.2
104	139
2780	38026.2
2632	194.6
214	6074.3
594	3559.79
929	102.86
3619	152.9
2160	130.66
103	91.74
2831	35873.1
1356	76594.6
88	108.42
28	130.66
477	5464.09
2796	37029.6
587	4029.61
400	7075.1
0	91.74
230	4409.08
360	12686.5
2991	39378.7
0	87.57
0	127.88
498	9667.45
190	3479.17
141	8252.43
110	69.5
124	107.03
3220	36406.9
152	109.81
12783	189.04
3161	2073.88
462	7450.4
2716	36865.6
272	8976.62
268	8644.41
62	90.35
337	7524.07
304	137.61
397	14221.1
291	9606.29
575	107.03
456	12644.8
135	151.51
682	5159.68
7	77.84
218	120.93
0	59.77
717	132.05
9	134.83
260	66.72
287	4012.93
63	122.32
548	4329.85
29774	414.22
0	102.86
279	7633.88
67	120.93
1797	44.48
636	26291.8
3410	2811.97
0	77.84
3341	37692.6
250	179.31
77	158.46
280	8055.05
71942	1160.65
3071	39514.9
681	189.04
0	132.05
26	107.03
4157	39731.8
396	4802.45
14657	62.55
76	101.47
147	6890.23
79	95.91
702	8356.68
15	101.47
3325	39310.6
2946	40777
11	169.58
264	2154.5
322	10319.4
583	4817.74
635	6204.96
509	6740.11
1590	2668.8
58	214.06
383	3356.85
851	14165.5
497	17728.1
343	4221.43
620	10821.1
467	230.74
35	116.76
34733	362.79
13751	222.4
178	122.32
1558	4995.66
421	2542.31
457	8932.14
650	15616.6
307	9154.54
0	94.52
57	4762.14
0	113.98
41	94.52
2732	39428.7
76	72.28
143	76.45
16373	282.17
6051	36062.2
0	112.59
383	9090.6
372	140.39
4987	107.03
466	12765.8
64	126.49
43	93.13
377	10758.6
2579	35590.9
2831	37438.3
3199	159.85
2989	36267.9
72	113.98
604	18113.1
597	10155.3
0	94.52
5473	95.91
21603	330.82
4748	38750.4
98	145.95
103	127.88
48	87.57
635	2581.23
4331	38850.5
137	4167.22
0	148.73
24290	275.22
2241	113003
53121	758.94
4384	38156.9
931	13271.7
4060	209.89
419	14271.1
427	11291
373	93.13
15	9497.87
409	113.98
465	4463.29
2843	39061.8
184	164.02
109	9871.78
21368	113.98
624	16639.7
248	9561.81
328	11356.3
406	11313.2
0	98.69
703	3723.81
893	155.68
350	12569.8
162	147.34
0	63.94
78	162.63
179	87.57
2773	40082
1528	255.76
1909	5558.61
1814	236.3
528	17227.7
205	109.81
613	9378.33
710	6089.59
3004	175.14
209	102.86
177	143.17
451	5244.47
235	7896.59
227	11527.3
0	157.07
0	141.78
0	88.96
7916	305.8
117	11158.9
182	3530.6
96	164.02
203	6795.71
4354	37745.4
312	234.91
111	134.83
733	11211.7
137	154.29
109	70.89
109	79.23
0	157.07
994	108.42
1225	62035.7
151	2532.58
0	116.76
305	164.02
21	154.29
1294	4001.81
24651	390.59
1117	101.47
161	132.05
180	77.84
160	136.22
4	112.59
30696	265.49
0	115.37
707	3601.49
2014	65.33
244	33.36
292	108.42
142	112.59
0	100.08
951	26041.7
150	141.78
396	10501.5
147	105.64
0	97.3
7920	294.68
707	148.73
0	147.34
12733	212.67
356	2856.45
245	3187.27
81	7030.62
102	11478.6
468	15278.9
244	11003.2
1647	190.43
1391	8080.07
237	126.49
684	134.83
9	3356.85
0	5640.62
3409	38840.8
273	8841.79
95	104.25
115	11285.4
155	6994.48
436	11609.3
2805	35545.1
1948	88.96
223	120.93
207	102.86
458	191.82
2752	38888
2775	37781.6
13	116.76
0	113.98
229	11051.9
150	375.3
3099	38876.9
33369	515.69
251	8951.6
196	93.13
78	98.69
0	118.15
79	98.69
1337	123.71
4469	38981.2
5152	122.32
112	139
413	190.43
3514	21456
286	4136.64
3650	164.02
13062	194.6
593	15283
100	4648.16
2819	180.7
2796	38045.7
2300	38924.2
226	5418.22
1631	7389.24
214	9379.72
933	397.54
163	116.76
46	50.04
245	7838.21
454	55.6
396	5258.37
321	66.72
16207	201.55
267	90.35
187	7449.01
66940	690.83
763	9125.35
0	202.94
2715	38180.5
477	14278.1
256	10115
209	95.91
125	3181.71
593	11256.2
72110	571.29
0	129.27
308	6584.43
3022	100.08
52	123.71
3018	102.86
35408	430.9
171	240.47
1311	10475
2847	5352.89
0	154.29
98	190.43
257	11695.5
5863	193.21
634	15873.8
10095	143.17
597	1049.45
217	77.84
3264	147.34
340	102.86
64232	341.94
167	68.11
8491	216.84
186	8916.85
46	134.83
29	65.33
501	9268.52
318	144.56
3005	38047.1
3768	5440.46
107	91.74
10172	521.25
100	95.91
2789	38173.6
339	161.24
3934	39357.8
24406	244.64
209	5009.56
0	162.63
488	18712.2
0	102.86
27525	290.51
325	82.01
160	97.3
605	5362.62
2647	201.55
2015	17430.6
109	125.1
510	6677.56
56	136.22
167	182.09
285	83.4
3182	38594.7
5034	179.31
1376	182.09
355	17072
341	7960.53
0	3601.49
3421	88.96
2995	38336.2
275	151.51
364	119.54
53	115.37
2657	115.37
201	4029.61
15	70.89
470	8455.37
2763	157.07
5577	173.75
28414	290.51
92	83.4
39	77.84
378	10356.9
3395	122.32
9743	204.33
46	70.89
249	102.86
856	11239.5
116	115.37
554	12560
31469	307.19
151	125.1
27	79.23
96	109.81
2787	38547.5
0	275.22
0	73.67
359	11637.1
24021	326.65
196	11502.2
189	123.71
0	94.52
621	10209.5
396	2877.3
297	137.61
99	58.38
270	82.01
2720	36666.8
6844	132.05
343	94.52
8792	168.19
171	112.59
1122	155.68
76	191.82
12537	152.9
1799	140649
8516	236.3
505	13795.8
1	234.91
437	12429.4
364	1840.36
13771	297.46
128	5330.65
26614	307.19
619	4620.36
19	107.03
115	3544.5
592	12511.4
226	4580.05
93	112.59
2855	37261.7
30104	368.35
50178	747.82
22	75.06
309	8854.3
205	154.29
275	13663.7
381	9780.04
0	137.61
577	144.56
532	13441.3
1616	139
763	12615.6
149	154.29
48	105.64
2878	39969.4
49	52.82
2674	40683.9
212	79.23
242	10447.2
258	6772.08
40	97.3
617	2974.6
4005	38926.9
479	5711.51
546	11567.6
228	43.09
0	116.76
181	63.94
186	108.42
17964	469.82
47382	391.98
395	17512.6
1933	91.74
0	102.86
3850	40225.2
273	11801.1
132	105.64
226	3797.48
0	105.64
0	140.39
738	72.28
2931	38332
248	329.43
3321	41349.7
458	18662.1
423	7360.05
3250	14318.4
4456	38211.1
111	54.21
230	101.47
501	6886.06
183	123.71
0	170.97
2782	37135.2
0	120.93
10470	540.71
2619	36997.6
4630	37901.1
68	145.95
13240	170.97
2735	39640
218	83.4
0	158.46
0	126.49
182	9360.26
322	10420.8
119215	512.91
143	7728.4
103	76.45
507	14839.6
187	2710.5
522	8479
164	111.2
535	7732.57
438	5692.05
176	8110.65
4815	38120.8
1819	289.12
98	154.29
35282	278
701	122.32
81	152.9
14	109.81
378	164.02
0	12925.6
1968	16347.8
0	130.66
28	195.99
314	13943.1
55434	981.34
284	3519.48
727	14240.5
2764	37979
333	3520.87
242	41.7
116	68.11
233	111.2
3343	40260
346	13049.3
4697	152.9
0	109.81
4245	37877.5
2719	40347.5
179	3766.9
71	116.76
54	82.01
2972	38469.6
0	5550.27
3205	39107.6
65903	2724.4
352	15063.4
27380	221.01
47	154.29
3558	37810.8
17	63.94
153	90.35
288	271.05
5839	184.87
186	107.03
154	162.63
129	70.89
0	111.2
392	6916.64
6928	271.05
287	4810.79
0	11530
350	436.46
925	74989.1
199	144.56
174	2949.58
0	191.82
31	9301.88
382	3151.13
718	9232.38
52	72.28
328	2903.71
0	120.93
260	84.79
3072	41056.4
595	13227.2
104	75.06
287	10842
34	968.83
602	672.76
19935	236.3
14344	227.96
76	119.54
186	11947
0	4941.45
756	17765.6
2439	36701.6
0	144.56
38	170.97
15949	286.34
4598	38423.8
109	11260.4
14809	278
32	107.03
10862	179.31
213	5034.58
477	11311.8
3062	41144
2916	38211.1
2391	97.3
314	63.94
124	97.3
331	8775.07
1434	113.98
4670	189.04
97	109.81
231	2439.45
0	104.25
79	223.79
488	8909.9
256	4555.03
8973	1335.79
417	9137.86
1515	155.68
3463	39616.4
0	158.46
908	102728
331	10209.5
931	74384.5
1590	273.83
0	148.73
5312	164.02
4254	39241.1
205	12055.5
580	10470.9
318	7711.72
0	101.47
3131	38743.5
0	100.08
220	4454.95
327	10198.4
6203	478.16
596	4235.33
3613	55.6
204	12191.7
229	169.58
723	16151.8
94	52.82
250	2809.19
13864	223.79
45	3116.38
820	139
17772	227.96
3080	115.37
50314	195.99
80	144.56
0	105.64
149	136.22
202	98.69
21357	161.24
31505	458.7
716	6740.11
521	12097.2
193	8434.52
76	140.39
390	13538.6
4124	118.15
724	11746.9
0	62.55
0	100.08
1039	1716.65
449	3445.81
365	14885.5
626	9613.24
432	66.72
3760	37106.1
0	102.86
380	11078.3
18	143.17
674	7132.09
0	139
131	246.03
0	111.2
283	3753
3819	123.71
33474	383.64
585	14690.9
3402	40109.8
21365	334.99
73	119.54
438	7013.94
0	125.1
543	10222.1
246	31.97
573	11935.9
124	145.95
0	5568.34
89	91.74
2881	38897.8
469	11350.7
440	236.3
186	123.71
467	10355.5
0	108.42
211	8378.92
402	10266.5
217	7968.87
0	44.48
92	10192.9
138	101.47
0	113.98
265	8455.37
190	7777.05
4163	180.7
299	4014.32
208	93.13
100	77.84
2676	35574.3
1112	105.64
1809	9385.28
0	170.97
0	151.51
303	13697.1
415	8896
963	18795.6
75	105.64
98	212.67
0	101.47
18036	205.72
23	73.67
7538	116.76
458	9410.3
624	8288.57
344	9760.58
46	112.59
156	5191.65
3361	38815.8
2493	39243.9
96	87.57
209	3982.35
440	82.01
3007	38597.5
6702	150.12
218	753.38
0	12984
0	107.03
122	80.62
1673	92945.1
4417	37272.9
26789	364.18
103	79.23
496	3682.11
0	95.91
364	2900.93
46300	358.62
283	5676.76
89	157.07
621	14703.4
404	10676.6
43	66.72
95	107.03
2662	38832.4
29739	90.35
0	221.01
427	46074.3
320	76.45
85	72.28
9616	100.08
347	11671.8
166	108.42
332	16364.5
3068	37707.9
3147	39049.3
655	11556.5
705	12016.5
198	86.18
409	9260.18
0	94.52
160	6842.97
12746	608.82
0	164.02
366	119.54
871	39223
18	143.17
406	2948.19
884	21052.9
93	137.61
13378	177.92
0	108.42
192	4236.72
646	5038.75
173	125.1
17	102.86
153	2394.97
0	107.03
315	11022.7
93	5476.6
62243	501.79
730	15855.7
510	102914
683	5436.29
319	486.5
499	2820.31
0	86.18
523	10483.4
8014	13538.6
1232	25086.7
1712	14878.6
0	126.49
73	69.5
122	158.46
75	119.54
5078	180.7
1026	13324.5
1408	198.77
8271	225.18
9	148.73
1103	162.63
2732	216.84
537	100.08
435	542.1
355	151.51
100	93.13
552	11457.8
266	4560.59
5891	169.58
0	83.4
3375	38977
823	59254.3
14	132.05
134	154.29
30213	230.74
0	15095.4
26794	244.64
99	125.1
15	108.42
30059	276.61
394	10076.1
11314	137.61
279	5945.03
263	118.15
265	7631.1
120	109.81
31399	268.27
0	107.03
626	740.87
137	127.88
34	83.4
3175	148.73
6735	389.2
32	123.71
2892	37919.2
134	82.01
55	126.49
4705	38876.9
416	6065.96
33835	864.58
2088	3180.32
42	75.06
404	4987.32
67	100.08
0	102.86
32063	296.07
167	84.79
15	107.03
3752	39943
3	133.44
103	76.45
36	108.42
0	108.42
765	17464
19432	83.4
29012	321.09
15750	398.93
445	17609.9
512	11006
388	4295.1
203	12942.3
347	9331.07
166	10469.5
1440	13266.2
474	3566.74
349	3886.44
311	10728
0	122.32
151	132.05
3707	36076.1
5090	38954.8
386	9096.16
2659	38162.4
2292	150.12
0	134.83
76	2702.16
115	14638.1
346	7560.21
212	7246.07
82	130.66
93	12120.8
1440	12030.5
50	222.4
150	72.28
1098	21768.8
414	7097.34
73	72.28
636	216.84
37	145.95
768	8492.9
26397	279.39
161	94.52
269	5343.16
560	9073.92
209	3670.99
49	93.13
108	3734.93
3647	40733.9
311	3512.53
322	5229.18
967	17151.2
4253	39039.5
188	105.64
314	11114.4
3668	126.49
2511	36896.2
26	179.31
12	102.86
8859	300.24
418	6035.38
360	66.72
124	87.57
146	2282.38
131	93.13
146	84.79
1879	134.83
5352	37659.3
370	15352.5
57	75.06
115	120.93
537	12355.7
201	112.59
10	118.15
378	127.88
210	3992.08
16115	350.28
0	5326.48
320	12425.2
1866	9197.63
21292	275.22
106	150.12
253	157.07
384	8902.95
2778	40896.6
6636	86.18
323	11110.3
66	166.8
601	6993.09
2712	35584
3022	38475.2
1714	83.4
0	184.87
13484	268.27
1392	8465.1
1089	2471.42
449	10748.9
548	5158.29
262	100.08
260	169.58
500	7410.09
208	9959.35
5136	104.25
123	158.46
125	83.4
0	115.37
317	3241.48
692	15498.5
0	116.76
31338	371.13
657	7043.13
1636	172.36
2874	37749.6
103	109.81
0	87.57
197	100.08
3276	40417
11	112.59
709	15488.8
115	86.18
0	63.94
18	77.84
14287	401.71
0	125.1
72	187.65
691	4108.84
607	234.91
573	3502.8
401	173.75
97	84.79
584	7663.07
1069	165.41
0	109.81
56	116.76
264	5354.28
140	111.2
11637	150.12
106	88.96
0	9591
3305	38044.3
0	84.79
1039	58620.5
2549	35636.8
340	12347.4
118	2820.31
154	8309.42
263	12133.3
0	151.51
0	165.41
339	180.7
2637	37738.5
206	8098.14
0	88.96
626	57379.2
703	8459.54
2992	37726
394	4028.22
450	6905.52
0	126.49
448	610.21
282	125.1
186	88.96
[truncated: 5,273 more rows]

## Sheet: 125m
FSC_H	PerCP_A
260	15394.2
0	7893.81
365	8869.59
1348	161.24
1442	130.66
0	211.28
2223	158.46
5622	308.58
27877	429.51
58	83.4
2810	36505.6
78	115.37
696	6904.13
582	12671.2
115	108.42
2805	36260.9
22989	101.47
462	154.29
4924	222.4
397	91.74
227	11154.8
302	123.71
182	7500.44
0	86.18
0	221.01
202	75.06
12871	258.54
45	98.69
0	79.23
8530	221.01
399	13159.1
50	125.1
0	127.88
305	76.45
610	15164.9
205	87.57
312	8460.93
208	10030.2
22200	565.73
231	140.39
3319	40287.8
0	147.34
63	93.13
195	105.64
223	111.2
353	9374.16
536	183.48
3649	162.63
42	137.61
2441	38672.6
0	176.53
70	9172.61
247	177.92
857	19373.8
572	11157.5
36	4317.34
343	8257.99
2523	36559.8
3124	255.76
903	20805.5
2545	38197.2
205	8445.64
893	12669.8
5134	194.6
2629	35130.9
5469	139
939	24288.9
59726	856.24
3356	40241.9
137	148.73
7227	246.03
252	118.15
214	65.33
8722	179.31
0	94.52
0	86.18
13833	291.9
15814	589.36
4796	20314.8
39647	765.89
381	2167.01
47914	1276.02
8743	205.72
32440	935.47
22	11855.3
41	8744.49
48406	544.88
238	129.27
72	118.15
574	125.1
1424	122944
0	119.54
18	279.39
600	8470.66
20	289.12
2525	36893.4
34768	508.74
241	7974.43
128	219.62
127	37.53
0	108.42
2533	109.81
758	9853.71
59	428.12
159	10229
37	77.84
2930	37664.8
326	10215.1
226	127.88
556	8595.76
18592	301.63
77	120.93
279	9956.57
415	12069.4
585	94.52
2099	13553.9
152	12322.3
338	8105.09
769	73.67
90	65.33
227	122.32
4277	189.04
670	18667.7
556	12106.9
3944	39256.4
310	10949
199	134.83
77	9221.26
119	75.06
328	7373.95
234	403.1
53	145.95
77	115.37
0	10864.2
421	5672.59
4	119.54
1298	11582.9
2150	147.34
14403	164.02
520	9978.81
16	141.78
0	197.38
60	104.25
3975	368.35
641	15773.7
3006	39868
0	161.24
4032	40889.6
235	88.96
6543	269.66
745	98.69
11925	248.81
8293	134.83
1372	7578.28
44	182.09
196	14677
3275	36985.1
20	152.9
0	102.86
567	14225.3
39	139
341	105.64
0	100.08
1273	172.36
104	86.18
360	10515.3
4930	12429.4
0	93.13
38893	450.36
1686	11174.2
0	100.08
138	7859.06
246	7045.91
192	6300.87
55	152.9
0	208.5
0	172.36
0	72.28
504	15545.8
2534	97.3
5530	194.6
515	8820.94
3458	39947.2
12793	289.12
573	7485.15
349	123.71
97	7232.17
572	17892.1
634	15543
23	158.46
2844	39729
515	8403.94
0	184.87
3074	132.05
171	115.37
190	115.37
3185	37598.1
0	14652
2618	193.21
2789	39134.1
72	12800.5
60	113.98
538	12072.1
549	14130.7
133	83.4
0	105.64
0	14464.3
49	83.4
155	184.87
28827	400.32
6	183.48
683	8852.91
2452	291.9
236	118.15
113	76.45
0	116.76
597	12019.3
50	72.28
0	101.47
585	9435.32
264	7561.6
5	65.33
1049	17229.1
0	157.07
101	101.47
145	6359.25
15214	328.04
315	147.34
0	346.11
0	140.39
0	155.68
115	94.52
2757	39452.4
10653	184.87
682	9158.71
625	15095.4
4764	38511.3
201	77.84
169	10434.7
0	132.05
40409	257.15
13	14511.6
142	383.64
3414	37403.5
8204	276.61
320	9785.6
26533	529.59
277	145.95
2795	37420.2
2442	111.2
101	112.59
1251	10632.1
108	9850.93
264	12037.4
2741	34691.6
172	8295.52
476	13997.3
10054	305.8
283	157.07
378	6603.89
21	250.2
18450	565.73
37341	234.91
1035	162.63
8716	182.09
2867	38307
115	105.64
612	16908
0	101.47
3245	9866.22
11339	211.28
0	107.03
2887	37132.5
3172	5529.42
133	59.77
3687	325.26
452	14715.9
1149	8561.01
5	129.27
1194	126.49
53	69.5
40	136.22
442	145.95
755	15576.3
34462	364.18
238	37.53
339	12758.8
34	95.91
2738	39904.1
14076	282.17
1562	123.71
195	94.52
198	140.39
237	11834.5
194	8219.07
644	8501.24
5731	564.34
425	10295.7
774	15680.6
916	17423.7
18749	401.71
145	100.08
443	13177.2
200	214.06
1231	79.23
0	179.31
48	112.59
0	122.32
4448	182.09
44851	999.41
385	11278.5
2753	98.69
359	16657.8
40265	337.77
413	3169.2
80	118.15
19	98.69
111	88.96
261	10409.7
34	77.84
5144	166.8
3257	39738.7
274	82.01
18782	497.62
25982	172.36
320	176.53
24	118.15
267	102.86
116	190.43
0	161.24
303	7942.46
180	8451.2
944	172.36
30	12828.3
11749	1927.93
580	102.86
0	68.11
237	7506
0	59.77
19466	7390.63
307	10684.9
0	108.42
0	157.07
83	109.81
385	10298.5
293	111.2
33887	405.88
0	75.06
198	104.25
163	14090.4
2435	3764.12
125	143.17
2992	37877.5
128	112.59
2908	35464.5
276	72.28
99	61.16
11702	241.86
3066	84.79
85	108.42
16300	282.17
101	119.54
82	91.74
107	11095
113	94.52
0	115.37
2886	35450.6
8275	150.12
46	183.48
513	12037.4
0	97.3
86	90.35
1999	265.49
3033	41130.1
160	82.01
460	208.5
423	11209
390	102.86
5266	147.34
122	133.44
2652	229.35
0	122.32
320	11778.9
39	84.79
45030	354.45
10	102.86
3065	36936.5
620	12611.5
0	229.35
206	155.68
51	177.92
146	102.86
77	168.19
54	115.37
214	9440.88
5691	13736
139	116.76
11931	307.19
0	73.67
127	119.54
346	13674.8
676	17672.5
606	14355.9
167	118.15
8530	279.39
170	10375
20	116.76
37	116.76
205	10671
8254	282.17
3011	37043.5
2513	36302.6
147	152.9
17570	182.09
0	157.07
286	11334.1
4530	170.97
48068	768.67
288	6124.34
0	143.17
0	119.54
0	143.17
590	9461.73
6574	280.78
373	9325.51
2864	38345.9
10716	465.65
2954	36486.1
2873	38213.9
459	10377.7
0	137.61
69	12589.2
156	182.09
39	105.64
508	16015.6
3083	38315.3
3016	37296.5
582	14324
3696	161.24
27	107.03
404	246.03
0	127.88
15581	472.6
18729	9741.12
2334	278
426	11346.6
4494	39633.1
563	13103.5
783	18313.2
16302	615.77
77	97.3
26533	1287.14
265	536.54
2435	204.33
129	91.74
66	195.99
789	11541.2
19049	329.43
0	119.54
0	83.4
81	7779.83
175	10420.8
446	8434.52
4347	38733.7
0	134.83
26224	660.25
2837	38396
1565	147.34
826	126.49
42777	385.03
26016	750.6
2687	36064.9
88	407.27
686	14706.2
272	1096.71
172	69.5
44683	15203.8
888	10272.1
685	86.18
161	101.47
0	442.02
308	90.35
21465	443.41
0	204.33
17440	539.32
272	119.54
578	13788.8
145	8353.9
18	93.13
229	11753.8
3511	40038.9
120	94.52
11934	202.94
5	98.69
0	2044.69
204	7494.88
129	8130.11
1128	8042.54
6	113.98
0	154.29
188	140.39
755	11753.8
0	45.87
4517	247.42
124	93.13
1184	9574.32
0	221.01
109	197.38
165	4803.84
363	10857.3
143	16018.4
765	84.79
115	236.3
294	16891.3
0	59.77
188	54.21
568	15301.1
3961	39174.4
42447	3871.15
3186	38885.2
7583	704.73
51	127.88
1301	11174.2
4189	39104.9
171	11289.6
832	137.61
16544	204.33
415	11598.2
499	7168.23
0	79.23
1340	65.33
48	150.12
426	15552.7
21632	380.86
156	82.01
99	93.13
479	127.88
367	11154.8
513	18200.7
129	200.16
2872	41045.3
405	8854.3
388	11559.2
3279	143.17
0	111.2
12916	365.57
2	118.15
3185	209.89
0	222.4
63	134.83
2852	39508
130	115.37
0	8067.56
383	8579.08
323	10144.2
539	8309.42
17	9393.62
1090	8577.69
274	115.37
66	87.57
9060	247.42
24	7111.24
3311	39634.5
10565	300.24
37	139
196	8458.15
13202	136.22
1431	226.57
2864	38473.8
1813	18478.7
2844	36880.9
99	176.53
0	101.47
55698	1269.07
94	82.01
567	132.05
249	276.61
23220	453.14
48	159.85
90	150.12
29250	322.48
335	10707.2
5815	168.19
88083	1194.01
256	102.86
122	87.57
933	11816.4
1324	10771.1
6217	119.54
7773	4207.53
515	9411.69
1531	322.48
4228	158.46
178	62.55
272	2622.93
15302	193.21
316	10156.7
481	8818.16
709	12373.8
577	10944.9
2233	35079.4
51	143.17
564	4359.04
1084	10163.7
0	7518.51
461	129.27
0	175.14
62257	3313.76
240	8127.33
5082	94.52
515	83.4
2859	35256
7	140.39
3063	38508.6
0	132.05
3596	37980.4
681	14917.5
281	10436.1
259	232.13
0	116.76
461	177.92
283	5760.16
17892	390.59
2691	37813.6
445	8302.47
247	12339
3	90.35
3670	472.6
3322	37366
67	133.44
89	86.18
558	162.63
11694	334.99
1609	9638.26
5482	518.47
102	232.13
173	134.83
49	107.03
214	130.66
6933	244.64
114	76.45
32951	410.05
26	86.18
8951	136.22
7326	12847.8
159	83.4
2778	37207.5
3711	170.97
679	16988.6
459	11680.2
0	186.26
5761	104.25
662	12336.2
345	13818
172	12393.2
396	69.5
0	68.11
20	116.76
74	105.64
3237	38134.6
556	13104.9
3156	39424.6
50	70.89
312	14453.2
9417	17227.7
0	116.76
0	141.78
25	126.49
17	108.42
58405	1555.41
406	176.53
117	137.61
3236	127.88
124	109.81
5007	264.1
77	155.68
970	100.08
0	66.72
4352	39897.2
0	177.92
0	172.36
352	9531.23
259	95.91
57356	899.33
3148	36762.7
2874	38415.4
153	411.44
0	93.13
297	13332.9
1392	6100.71
259809	75914.9
142	95.91
140	109.81
4093	37766.3
372	119.54
3141	39749.8
0	115.37
2984	36865.6
181	102.86
0	94.52
63	94.52
95	170.97
759	15124.6
401	10159.5
108	113.98
1019	13406.5
1015	290.51
3837	38038.7
2604	39730.4
0	134.83
4082	248.81
2724	36728
668	151.51
0	115.37
39	122.32
0	76.45
475	8902.95
160	143.17
13299	433.68
0	80.62
15607	378.08
1381	143.17
666	12968.7
12064	150.12
82	141.78
140	9748.07
593	11840
619	13452.4
0	132.05
16044	565.73
116	47.26
7192	189.04
454	10101.1
3	136.22
476	7916.05
305	6473.23
3407	37277
4309	207.11
799	7825.7
536	13843
60	77.84
0	9924.6
93	76.45
1014	243.25
191	113.98
15243	273.83
38	76.45
983	23164.3
0	150.12
55	55.6
603	18421.7
7980	127.88
449	10961.5
527	8353.9
347	62.55
0	240.47
6233	250.2
0	150.12
1620	9889.85
163	157.07
156	70.89
0	75.06
1373	11439.7
20218	360.01
39	164.02
551	8897.39
332	7341.98
156	59.77
213	159.85
346	104.25
1934	152.9
526	9123.96
562	12282
304	403.1
1425	154.29
2027	125.1
541	1683.29
734	8262.16
1	80.62
9808	376.69
106	91.74
597	15363.7
151	127.88
960	254.37
407	351.67
129	115.37
293	105.64
1118	19390.5
77	10055.3
2627	37781.6
160	10276.3
0	109.81
1001	14183.6
1291	170.97
604	1669.39
2910	38847.7
0	79.23
2746	34238.5
0	161.24
23717	1029.99
3803	209.89
11931	283.56
160	91.74
0	139
0	116.76
0	69.5
444	204.33
62	115.37
254	104.25
2783	39592.8
3136	38251.4
3	158.46
385	11614.8
109	98.69
2399	39045.1
1390	9004.42
117	214.06
170	10697.4
47	8125.94
88	195.99
54	13491.3
0	45.87
376	9889.85
3491	37614.8
169	1191.23
73	133.44
214	91.74
684	104110
1444	8262.16
12039	428.12
9319	280.78
16208	284.95
2625	38715.7
2547	177.92
15	161.24
484	9303.27
325	70.89
29911	278
427	83.4
275	105.64
0	51.43
3597	38391.8
0	44.48
1196	8473.44
317	14627
609	20806.9
144	9492.31
114	194.6
21165	323.87
364	3466.66
692	8561.01
322	1009.14
104	154.29
1227	15848.8
2047	111.2
5225	269.66
131	170.97
750	139
43978	675.54
49	158.46
159	83.4
207	239.08
1827	12473.9
3432	37744.1
14931	9653.55
380	7642.22
0	144.56
162	59.77
331	38.92
2174	10451.4
561	10085.8
4	107.03
197	157.07
782	95.91
1015	67121.7
96	8751.44
166	13317.6
2680	36103.9
128	98.69
165	175.14
82	354.45
3786	200.16
7869	215.45
86	91.74
298	73.67
225	140.39
3263	38900.5
2088	9260.18
132	55.6
53	93.13
583	13751.3
0	120.93
149	52.82
3845	36932.3
538	7974.43
2203	102.86
503	8455.37
3668	40194.6
4858	39200.8
169	100.08
2672	39905.5
43744	251.59
1468	7979.99
4013	39074.3
0	134.83
55	108.42
3129	115.37
188	9622.97
2703	173.75
144	173.75
26	75.06
0	94.52
213	13070.2
561	107.03
701	5345.94
118	102.86
443	8643.02
20003	657.47
14942	233.52
149	93.13
49491	693.61
166	126.49
125	107.03
0	133.44
104	87.57
158190	7282.21
1343	258.54
41	161.24
519	12058.2
6695	78703.2
0	145.95
647	11405
974	90.35
45	154.29
230	5300.07
4347	38005.4
2925	38977
218	10648.8
11159	436.46
341	139
77	12104.1
1	38.92
2646	39293.9
27708	475.38
277	107.03
2774	36333.2
207	139
0	61.16
58	25.02
129	97.3
80	76.45
684	10162.3
409	16593.8
37	87.57
89	108.42
54	52.82
258	8419.23
9913	305.8
604	116.76
257	8433.13
6701	286.34
3000	39077.1
641	10405.5
206	63.94
2781	37884.4
229	84.79
262	8827.89
0	93.13
321	7685.31
3382	36590.4
908	127.88
53760	1157.87
1687	9032.22
368	15330.3
5071	266.88
197	154.29
4310	190.43
153	14248.9
379	175.14
658	10034.4
376	16325.5
228	8408.11
38163	575.46
11625	226.57
644	8911.29
593	16001.7
19797	101.47
351	12496.1
116	111.2
0	119.54
1817	164.02
214	8933.53
0	166.8
146	104.25
286	11602.3
2675	36675.1
897	14684
361	10907.3
1634	154.29
4023	254.37
324	97.3
0	59.77
14099	284.95
147	122.32
0	76.45
74	143.17
60	141.78
75	9823.13
72	105.64
104	144.56
96	122.32
125	8754.22
610	7553.26
420	8452.59
113	133.44
208	152.9
15885	412.83
150	164.02
13	123.71
405	12870
247	12434.9
252	123.71
273	109.81
240	115.37
129	107.03
84	9062.8
298	166.8
39	102.86
4453	216.84
352	379.47
13395	11143.6
263	10495.9
4671	166.8
86405	1875.11
513	14784
410	15914.1
0	195.99
199	133.44
629	11840
461	10904.5
871	194.6
85	100.08
57	73.67
465	11309
2595	37463.3
3079	6339.79
8	123.71
373	6608.06
9659	254.37
0	100.08
76	115.37
180	145.95
56	116.76
271	159.85
3409	38750.4
234	340.55
2811	38443.2
287	12882.5
14362	556
28266	193.21
108	79.23
48	175.14
157	62.55
3357	38629.5
683	14104.3
727	11713.5
144	95.91
2673	36270.7
257	372.52
22493	216.84
92	97.3
386	11524.5
657	13452.4
3789	40421.2
0	77.84
319	7451.79
7004	14511.6
667	130.66
301	8744.49
176	87.57
62	107.03
140	107.03
390	8983.57
225	97.3
567	10947.6
265	169.58
0	159.85
127	8620.78
389	4759.36
0	7283.6
300	10780.8
375	8843.18
534	10589
0	130.66
240	137.61
377	16470.1
1	102.86
2995	38806
168	107.03
96	102.86
489	93.13
1068	218.23
171	193.21
620	115.37
0	90.35
340	12964.5
137	143.17
1146	23643.9
104	8473.44
0	116.76
2716	37848.3
0	113.98
23596	351.67
36774	403.1
314	9261.57
133	119.54
10241	8688.89
0	125.1
50	77.84
0	102.86
167	87.57
370	10055.3
643	13458
54	59.77
839	11234
2909	145.95
710	17041.4
0	137.61
0	101.47
40010	625.5
1654	201.55
85	73.67
42	111.2
2870	202.94
608	108.42
1330	130.66
133	56.99
721	323.87
135	134.83
611	15212.2
956	118.15
3005	37962.3
112	137.61
0	11450.8
0	97.3
146	95.91
2725	39173
357	84.79
2833	24689.2
1248	75.06
45988	579.63
8363	175.14
5178	216.84
0	105.64
174	323.87
4090	151.51
604	12059.6
2819	225.18
472	6958.34
258	9855.1
457	18368.8
0	394.76
742	20096.6
0	87.57
2695	37663.4
469	6156.31
478	204.33
582	10049.7
23804	669.98
483	143.17
2907	35579.8
19005	102.86
2865	39204.9
9508	366.96
401	70.89
12406	254.37
87	159.85
147	112.59
144	150.12
0	111.2
3072	38596.1
10651	332.21
0	105.64
89	86.18
351	13385.7
0	8822.33
517	7895.2
0	130.66
175	141.78
44	105.64
0	179.31
0	90.35
22872	10818.4
203	9422.81
23023	419.78
202	140.39
0	120.93
312	10764.2
127	91.74
143	216.84
23723	158.46
279	11035.2
194	148.73
3919	8561.01
8481	353.06
0	111.2
522	14777.1
230	9606.29
158	147.34
275	214.06
3970	38486.3
809	2429.72
3085	38421
281	122.32
145	162.63
79	6698.41
452	9015.54
141	101.47
129	182.09
10897	247.42
26326	308.58
143	100.08
0	95.91
32	90.35
354	9091.99
371	16573
0	111.2
601	11411.9
421	14828.5
4985	37762.1
0	58.38
4199	38106.8
179	93.13
522	15106.5
22	104.25
1926	2128.09
3061	41210.7
5164	118.15
3863	37869.2
68	63.94
530	11450.8
10	173.75
2638	37400.7
266	9066.97
98	10796.1
3889	39141
240	10097
4163	8655.53
1195	22195.5
432	176.53
730	8048.1
454	87.57
349	145.95
229	66.72
2775	36477.8
47	273.83
94	11247.9
5351	298.85
399	4931.72
394	6838.8
280	10472.3
4986	37311.8
6993	215.45
480	11745.5
236	8320.54
6472	282.17
3221	39820.7
250	8376.14
5	180.7
811	216.84
19256	542.1
0	102.86
902	109.81
81	90.35
29	88.96
2110	37752.4
76	108.42
38	72.28
57	3526.43
62149	756.16
0	7989.72
0	105.64
146	8201
0	337.77
1286	186.26
230	125.1
651	8406.72
3760	208.5
117	120.93
811	129.27
2993	132.05
0	87.57
79	139
216	8144.01
66	70.89
33632	436.46
263	16527.1
0	101.47
427	20234.2
3328	39421.8
100	133.44
0	137.61
470	14910.5
369	116.76
2704	286.34
0	75.06
0	80.62
51	101.47
229	84.79
271	8602.71
3137	37628.7
0	205.72
194	104.25
478	4477.19
2185	190.43
137	129.27
511	2799.46
617	10735
140	101.47
0	83.4
12369	375.3
55	101.47
815	143.17
2920	39459.3
238	111.2
105	65.33
272	137.61
0	72.28
66	7276.65
2622	10405.5
59	104.25
6528	464.26
15963	455.92
1190	113.98
5775	244.64
703	14248.9
231	118.15
104	93.13
426	7813.19
0	208.5
234	70.89
3854	111.2
597	19136.1
2983	36180.3
2706	195.99
0	123.71
177	7877.13
3205	175.14
419	13346.8
687	1162.04
223	13717.9
4167	38668.4
260	145.95
183	132.05
368	5362.62
106	10219.3
156	69.5
228	10052.5
6	489.28
0	113.98
334	11720.5
512	9061.41
0	133.44
8	164.02
8073	101.47
654	17229.1
76	147.34
371	158.46
91	119.54
356	437.85
451	9702.2
216	94.52
126	122.32
28	176.53
10946	218.23
325	12615.6
0	75.06
584	13831.9
170	70.89
82	66.72
332	175.14
300	10368
270	11652.4
31	69.5
54	147.34
219	140.39
0	140.39
1692	86.18
0	77.84
217	12475.2
3796	37564.8
1978	10344.4
459	18160.3
4229	161.24
59	100.08
991	120.93
339	9885.68
208	136.22
2873	3905.9
286	34.75
229	12480.8
91	9314.39
302	13584.5
1163	205.72
621	4602.29
322	6243.88
0	90.35
274	11777.5
3210	38614.2
139	137.61
2418	3145.57
280	100.08
37035	860.41
0	165.41
306	291.9
281	8203.78
0	86.18
452	3108.04
4960	39209.1
453	3034.37
595	14535.2
2550	182435
15479	273.83
244	134.83
111	101.47
0	111.2
9924	18877.6
440	200.16
2961	39603.9
26786	326.65
958	107.03
574	11699.6
2	116.76
211	123.71
0	111.2
24	105.64
7791	230.74
0	98.69
0	93.13
6087	77157.5
0	79.23
8745	362.79
79	164.02
2958	38387.6
2856	38769.9
440	4813.57
87	75.06
224	8181.54
73	125.1
17822	614.38
1163	17051.1
212	141.78
411	13364.8
0	93.13
415	10761.4
900	802.03
3331	212.67
0	150.12
2094	3313.76
3900	16564.6
177	168.19
470	11015.8
6404	216.84
259	3042.71
0	136.22
25127	336.38
14049	183.48
297	472.6
334	7372.56
2754	37104.7
682	13716.5
11286	186.26
372	8837.62
606	13852.7
1819	76.45
192	83.4
304	11448
279	16717.5
0	264.1
22	101.47
168	8604.1
40	80.62
78	97.3
64962	678.32
909	529.59
43	116.76
369	10336
341	11320.2
42	137.61
0	14829.9
1453	43.09
582	13984.8
1438	208.5
2939	177.92
3485	39318.9
2845	38747.6
463	83.4
336	56.99
0	113.98
818	83.4
2603	38899.1
4256	37206.1
513	8524.87
0	173.75
573	107.03
1662	323.87
82	63.94
6301	418.39
307	9984.37
5808	158.46
228	102.86
3035	36194.2
36	158.46
152	159.85
2928	38058.2
2783	80.62
199	14094.6
696	182.09
172	198.77
165	122.32
280	8107.87
297	8987.74
37308	2973.21
178	278
456	4165.83
17961	625.5
0	168.19
42	97.3
375	8984.96
270	9239.33
399	7850.72
296	175.14
54	137.61
791	16151.8
1003	307.19
176	8276.06
3837	41356.7
5549	212.67
351	2999.62
0	94.52
0	38.92
2715	233.52
456	9625.75
188	223.79
8704	8674.99
105	83.4
135	492.06
7059	246.03
0	144.56
31751	544.88
0	68.11
737	8804.26
84	118.15
107	14421.2
991	17105.3
344	165.41
19692	205.72
718	11983.2
44	13666.5
0	55.6
0	144.56
3989	39275.8
263	88.96
735	16010
656	16889.9
489	9403.35
0	118.15
0	82.01
7634	227.96
3918	168.19
113	176.53
70467	706.12
0	75.06
82	208.5
13121	400.32
159	3187.27
12480	140.39
2790	36323.5
0	113.98
671	840.95
20074	211.28
102	107.03
63	9338.02
368	100.08
9	180.7
908	202.94
404	9742.51
2381	84.79
229	79.23
870	208.5
3380	184.87
263	137.61
0	93.13
3634	150.12
11273	179.31
9467	168.19
3780	194.6
203	10851.7
129	84.79
58641	2162.84
14717	222.4
260	6111.83
44	132.05
2768	37178.3
55517	415.61
0	180.7
491	12190.3
2	143.17
611	16117
2817	38179.1
4659	38699
7059	230.74
504	14960.6
78	77.84
22190	254.37
27	95.91
321	13969.5
0	147.34
300	9839.81
429	13656.8
7827	286.34
141	97.3
467	11769.1
304	10582.1
52	7542.14
218	76.45
407	5186.09
371	10911.5
41	111.2
879	182.09
671	8823.72
995	91.74
72	122.32
2856	132.05
3188	39505.2
5537	212.67
112	47.26
170	84.79
146	116.76
531	11584.3
411	9521.5
4	187.65
0	8680.55
643	10109.5
2582	39396.8
3048	39460.7
272	9287.98
2655	418.39
45	11003.2
7278	252.98
3111	40076.5
342	45.87
139	122.32
49	97.3
0	10939.3
144	168.19
20597	357.23
135	82.01
138	236.3
411	111.2
5551	222.4
144	76.45
117	119.54
520	9752.24
14891	68168.4
162	65.33
64	139
748	15563.8
274	8811.21
183	83.4
1209	11808
0	115.37
2629	38176.3
0	77.84
3597	37539.7
2200	140.39
827	12765.8
11	125.1
9886	158.46
31661	375.3
397	15290
812	16210.2
0	298.85
294	9699.42
252	11592.6
7124	283.56
0	82.01
18132	74633.3
1054	158.46
2462	26806.2
4510	16507.6
0	76.45
0	86.18
0	526.81
0	13028.5
12922	31913
2106	157.07
34221	252.98
420	209.89
334	95.91
11551	341.94
247	782.57
2881	37798.3
3117	39039.5
49	111.2
0	84.79
64091	646.35
164	183.48
849	25598.2
714	13740.1
510	17529.3
414	11678.8
0	100.08
228	10069.2
222	98.69
85196	10985.2
63	132.05
677	11099.1
378	11891.5
117	102.86
642	16204.6
3332	39549.7
366	15862.7
433	7825.7
252	122.32
241	173.75
257	143.17
339	9788.38
20551	14159.9
259	115.37
791	16819
3032	227.96
5877	39270.3
14610	451.75
0	102.86
506	19807.5
0	115.37
0	134.83
619	9338.02
31664	311.36
44	91.74
0	112.59
19877	433.68
346	290.51
655	13909.7
56	100.08
51	101.47
243	15416.5
3037	40278
209	190.43
5672	307.19
0	141.78
0	123.71
258	109.81
32147	790.91
0	101.47
25	120.93
0	132.05
253	115.37
0	93.13
256	87.57
39211	322.48
2252	1549.85
11070	259.93
272	11170
204	5767.11
2837	59.77
462	11386.9
299	10526.5
6519	100.08
731	18794.2
3445	38722.6
212	79.23
2886	37644
453	9375.55
479	66.72
747	9725.83
2870	38478
13815	321.09
155	158.46
173	7282.21
0	72.28
28616	1121.73
7	77.84
0	94.52
0	101.47
509	18562.1
0	107.03
0	147.34
114	7917.44
150	4555.03
83	143.17
752	12783.8
2715	38326.5
524	9115.62
288	11345.2
1681	664.42
153	11853.9
430	11289.6
222	130.66
262	7717.28
478	4593.95
116	90.35
18955	921.57
136	107.03
2070	108.42
0	116.76
6872	257.15
3122	296.07
2767	35556.2
41910	941.03
0	129.27
2498	147.34
362	10946.2
3481	38856.1
2860	155.68
160	8775.07
1516	137.61
378	14866
13705	556
2788	35786.9
416	13038.2
384	9773.09
0	236.3
0	134.83
151	140.39
24	93.13
488	10027.5
47	130.66
110	72.28
45832	385.03
1826	170.97
950	136.22
77483	447.58
12	87.57
4941	36686.3
225	108.42
1136	159.85
122	168.19
5299	38305.6
17919	383.64
385	2372.73
18	145.95
3907	115.37
3695	182.09
317	9401.96
0	90.35
61	102.86
93	59.77
504	13066
726	15698.7
0	97.3
161	104.25
222	11143.6
541	6855.48
0	116.76
184	382.25
251	127.88
3196	38063.8
141	102.86
94	899.33
9628	344.72
1738	276.61
222	14016.8
207	113.98
0	18435.6
5444	457.31
173	11363.2
32	122.32
4009	423.95
1252	14077.9
69	132.05
145	162.63
14342	364.18
188	109.81
8349	533.76
244	97.3
1159	73952.2
3547	37367.4
0	91.74
322	11724.6
284	7988.33
0	123.71
168	2375.51
110	1622.13
22551	954.93
31	12457.2
502	11521.7
2723	37712.1
117	83.4
145	132.05
202	141.78
15	77.84
1818	17212.4
1512	11017.1
305	150.12
0	165.41
599	119.54
262	8036.98
203	10672.4
0	120.93
293	7232.17
297	123.71
1641	7839.6
7830	330.82
332	118.15
2707	34253.8
0	100.08
0	134.83
3299	37632.9
178	9834.25
4412	252.98
2698	36814.1
222	8923.8
240	13683.2
282	83.4
216	111.2
166	72.28
300	126.49
0	101.47
95	118.15
74	97.3
461	13808.3
22	83.4
47	10821.1
0	61.16
150	101.47
308	7155.72
246	9554.86
383	86.18
0	11467.5
27778	504.57
3082	36930.9
874	294.68
57	173.75
9	150.12
314	15277.5
98138	5001.22
11379	198.77
206	91.74
472	9814.79
85	79.23
17339	272.44
83286	1780.59
2892	36854.5
303	113.98
844	13755.4
208	104.25
3783	38640.6
526	8663.87
10182	255.76
159	83.4
0	95.91
0	164.02
971	10940.7
5710	234.91
4	897.94
0	84.79
34	77.84
138	122.32
82	136.22
3165	39104.9
2939	38409.9
451	9969.08
259	10062.2
24778	1417.8
37	82.01
17922	183.48
15	204.33
2399	152.9
24	229.35
549	14811.8
3520	38459.9
4027	16781.5
418	10843.4
485	371.13
40	86.18
146	10238.7
2643	36329
146	69.5
35	132.05
2608	36950.4
438	164.02
0	157.07
85	127.88
565	10686.3
197	193.21
195	154.29
308	10751.6
912	17215.2
237	97.3
484	7859.06
3	109.81
0	161.24
695	11024.1
45	119.54
26	80.62
28	105.64
476	13157.7
[truncated: 5,297 more rows]

## Sheet: 137m
FSC_H	PerCP_A
336	10894.8
178	77.84
0	116.76
362	14620
170	84.79
488	8428.96
900	107.03
0	193.21
256	11702.4
563	11872
24	460.09
2308	148.73
9041	140.39
3063	38551.6
740	15889.1
638	155.68
484	383.64
353	13160.5
535	26248.8
430	13820.8
0	97.3
292	5829.66
21112	234.91
2672	38604.5
161	91.74
89	75.06
56	88.96
128	94.52
2746	38774.1
5	65.33
307	12959
662	13492.7
477	13396.8
0	162.63
51	88.96
0	421.17
137	9964.91
183	9304.66
4	113.98
13158	514.3
61	50.04
3777	38583.6
3214	39300.9
177	122.32
195	141.78
601	12993.7
0	145.95
182	1081.42
1267	95.91
0	179.31
1122	15743.1
502	98.69
113	76.45
396	8912.68
293	80.62
176	76.45
612	13490
9380	278
1572	119.54
1001	19676.8
129	54.21
526	10655.7
1604	243.25
2763	38658.7
237	136.22
108	184.87
0	8813.99
0	212.67
106	9438.1
58	33.36
4804	209.89
67	70.89
136	11655.1
504	22670.9
114	97.3
60124	315.53
2470	39519.1
2734	37789.9
95	101.47
30	233.52
1079	94.52
236	104.25
2766	38169.4
3475	37192.2
660	80.62
4	11827.5
2462	38268.1
439	14303.1
708	9148.98
256	36.14
174	143.17
790	17999.1
545	13460.8
0	101.47
0	108.42
2889	38273.6
154	108.42
2678	37663.4
1242	9561.81
687	10041.4
2480	37630.1
2792	37865
263	7678.36
621	12457.2
122	98.69
0	80.62
1610	145.95
3027	37263.1
3981	122.32
277	139
2970	40126.5
629	9392.23
63	137.61
15246	127.88
372	7843.77
0	75.06
317	12856.1
378	9556.25
19	84.79
430	13341.2
34138	358.62
0	113.98
0	195.99
452	15858.5
265	14436.5
9048	165.41
1847	118.15
410	13488.6
382	15843.2
54	101.47
635	17375
3170	39438.5
2899	37990.1
9217	234.91
2745	37314.6
174	83.4
636	15846
528	18165.9
675	102.86
0	107.03
2823	234.91
493	15214.9
537	105.64
1114	23350.6
3050	38116.6
16	70.89
48	97.3
2668	37801.1
774	23770.4
0	100.08
234	11734.4
609	11517.5
0	80.62
428	144.56
0	120.93
0	65.33
695	15373.4
0	97.3
3442	37628.7
2768	38162.4
0	190.43
336	112.59
2104	127.88
0	182.09
329	15071.8
454	13986.2
186	113.98
0	140.39
774	23646.7
136	105.64
225	9420.03
40	40.31
78	109.81
4249	225.18
0	86.18
25419	398.93
3952	386.42
78	8062
493	10926.8
110	82.01
3587	38721.2
690	22705.7
170	83.4
4819	38041.5
156	9982.98
180	186.26
141	105.64
3793	134.83
192	105.64
64	197.38
15	139
6	65.33
611	13809.6
3569	39221.6
386	168.19
2765	38241.7
701	13741.5
0	15020.3
0	279.39
106	109.81
367	7917.44
599	118.15
7	125.1
96	90.35
5026	39537.2
2754	38851.9
163	76.45
35	125.1
2062	244.64
191	133.44
80	97.3
77	118.15
2578	38067.9
976	7348.93
263	17764.2
8950	415.61
2953	38551.6
814	32015.9
509	11097.8
831	25897.1
3082	154.29
0	154.29
4791	330.82
0	129.27
311	12650.4
125	189.04
3029	172.36
2714	37272.9
3121	37612
83	122.32
20347	411.44
0	75.06
372	12801.9
80	7216.88
2783	13851.3
26530	533.76
0	70.89
13585	236.3
2216	18321.6
8	132.05
654	18302.1
0	70.89
582	529.59
127	119.54
98	125.1
66	151.51
135	76.45
880	21279.5
849	14615.8
334	102.86
151708	927.13
0	227.96
0	239.08
333	10124.8
670	116.76
76	140.39
197	88.96
765	21671.5
15710	211.28
1115	24262.4
206	122.32
324	58.38
152	8619.39
3888	38690.6
32	143.17
65	9964.91
6	166.8
341	10019.1
3482	39765.1
257	12152.8
149	205.72
499	13780.5
67	108.42
0	83.4
837	1448.38
0	101.47
156	115.37
212	115.37
2255	326.65
278	273.83
4054	38305.6
129	165.41
117	136.22
55	97.3
165	119.54
104	97.3
360	157.07
844	10826.7
19998	503.18
1599	262.71
2909	35877.3
14	129.27
9337	216016
11155	157.07
51	141.78
15	83.4
2958	38664.2
640	11575.9
19883	254.37
594	180.7
64215	1277.41
386	16329.7
3626	154.29
20580	373.91
459	11506.4
589	136.22
2032	211.28
483	8673.6
36	125.1
822	18763.6
168	100.08
0	100.08
87	84.79
33	79.23
242	83.4
67	107.03
3091	36775.2
2961	40774.3
1346	183.48
12518	351.67
379	13819.4
192	136.22
132	88.96
515	11678.8
545	116.76
0	88.96
0	126.49
511	258.54
529	9130.91
216	150.12
49	169.58
2891	37384.1
126	14401.8
2822	38254.2
247	157.07
150	88.96
5254	37628.7
81	6740.11
98	95.91
41	98.69
115	147.34
180	102.86
113	10012.2
3	184.87
3800	39915.2
12759	147.34
4563	221.01
3071	37727.4
8116	97.3
141	94.52
42	344.72
45	130.66
197	111.2
0	83.4
0	6476.01
678	21271.2
8	58.38
358	13353.7
573	15013.4
0	68.11
0	86.18
0	154.29
2871	39901.3
51	104.25
25	155.68
156	140.39
136	130.66
3444	38997.8
490	11527.3
657	17412.5
2410	119.54
16128	145.95
248	73.67
546	284.95
1228	31122.1
628	11708
287	10569.6
125	187.65
203	126.49
332	9221.26
1220	159.85
146	122.32
219	98.69
140	98.69
521	10693.3
0	91.74
447	10194.3
0	366.96
605	21866.1
0	10853.1
118	145.95
815	20309.3
230	161.24
71	77.84
19544	284.95
3290	38863
4322	39489.9
47	83.4
21	158.46
789	16527.1
329	101.47
360	88.96
17118	215.45
345	144.56
284	179.31
450	122.32
3667	38558.6
501	8387.26
517	11071.3
609	17226.3
15457	704.73
130	98.69
749	19497.5
120	97.3
123	130.66
238	120.93
0	97.3
493	13398.2
65	191.82
21598	134.83
0	130.66
128	175.14
2911	37232.5
4052	144.56
306	87.57
16019	198.77
4278	37113
42	95.91
0	102.86
113	168.19
479	10657.1
74	125.1
3467	39174.4
9676	37158.9
2728	38019.3
2750	35053
165	9436.71
0	132.05
1075	229.35
37343	423.95
2657	35301.8
101	59.77
198	108.42
0	52.82
4706	170.97
192960	134881
85	113.98
5841	112.59
89	83.4
189	91.74
126	9757.8
324	14086.3
580	13085.5
434	17450.1
31	164.02
467	17783.7
44	75.06
0	102.86
18796	316.92
920	17892.1
98	111.2
435	11060.2
50	6292.53
21	122.32
3621	15238.6
1067	16888.5
396	12113.8
3871	165.41
0	109.81
528	12856.1
673	11588.4
214	105.64
152	27.8
8468	307.19
3314	40190.5
563	17103.9
272	14436.5
112	116.76
41483	321.09
252	9559.03
516	12134.7
20	162.63
61	170.97
18018	332.21
303	116.76
259	8316.37
275	11427.2
438	10213.7
171	139
125036	6160.48
547	14878.6
2683	37107.4
0	177.92
251	205.72
641	14968.9
219	12066.6
0	115.37
87	84.79
7595	297.46
4668	9938.5
3041	37897
113	154.29
2817	36939.2
165	123.71
0	139
90	15925.2
2605	40824.3
3269	39562.2
171	10116.4
9217	243.25
212	13017.3
160	61.16
834	23885.8
0	126.49
372	104.25
0	120.93
580	13927.8
386	12548.9
2729	35321.3
414	9075.31
48	143.17
147	165.41
0	119.54
107493	2957.92
8494	258.54
211	59.77
5854	246.03
46	88.96
2859	37243.7
8121	252.98
585	13178.6
287	59.77
50	77.84
173	91.74
0	129.27
10722	251.59
611	111.2
1833	136.22
16	83.4
61021	401.71
32036	589.36
12329	136.22
21197	360.01
0	50.04
327	84.79
29357	311.36
2975	38890.8
236	17031.7
371	9354.7
424	11563.4
2542	37304.8
0	113.98
0	63.94
0	84.79
279	113.98
0	97.3
53	104.25
131	109.81
13	129.27
13598	157.07
177	13438.5
0	116.76
23552	1363.59
174	113.98
182	145.95
122	159.85
2740	39720.6
739	23746.8
61	94.52
0	132.05
542	69.5
232	94.52
91	9825.91
0	14189.1
0	69.5
489	12019.3
60	83.4
0	137.61
2909	37648.1
165	97.3
226	82.01
349	6783.2
3310	130.66
1269	33553.2
55	11845.6
2751	37867.8
2577	36491.7
351	11562
10685	173.75
393	13495.5
229	150.12
262	9976.03
396	13185.5
75510	1542.9
0	240.47
165	12094.4
514	15593
352	17743.3
3244	38181.9
2860	37755.2
562	15987.8
145	209.89
10	143.17
200	9788.38
186	122.32
496	122.32
4	119.54
451	9846.76
14653	339.16
7630	251.59
505	15490.2
291	11442.5
304	21784.1
3344	37671.8
6049	328.04
0	150.12
522	86.18
117	139
8	75.06
161	151.51
2534	39462.1
1399	179.31
0	87.57
57	11345.2
279	11456.4
254	108.42
13	52.82
333	9860.66
34	101.47
56	7407.31
0	107.03
0	111.2
25535	447.58
4770	38592
164	115.37
215	118.15
320	69.5
2990	37015.7
5427	468.43
15	140.39
0	93.13
28	68.11
2	107.03
384	19888.1
3253	38133.3
5430	175.14
268	11370.2
744	201.55
117	147.34
0	98.69
160	65.33
749	12739.3
3803	40695
544	17562.7
97	137.61
71	8765.34
72	111.2
114	123.71
933	116.76
207	9814.79
33679	180.7
452	12604.5
414	9076.7
516	52.82
168	88.96
73	139
9	116.76
594	23549.4
345	11268.7
3819	38099.9
18348	254.37
615	83.4
391	8431.74
359	145.95
125	80.62
0	5447.41
74	76.45
0	130.66
537	14857.7
0	159.85
0	126.49
369	20498.3
0	11949.8
301	10919.8
3624	36744.6
999	22707
726	14700.6
119	9452
549	15534.6
3858	38337.6
30	144.56
152	9746.68
2736	40392
200	109.81
77	83.4
0	122.32
297	13922.2
133	91.74
58	3700.18
388	11506.4
763	11965.1
137	79.23
79	168.19
1732	127.88
12967	336.38
0	137.61
279	107.03
202	80.62
384	5939.47
4622	22716.8
149	86.18
3	105.64
4798	39406.5
119	97.3
42529	1604.06
135	112.59
164	86.18
424	12048.5
556	12733.8
289	20768
91	79.23
666	16539.6
558	14197.5
2969	202.94
56	116.76
0	79.23
0	82.01
47	148.73
0	177.92
1110	12286.2
57	125.1
0	151.51
135	140.39
782	19332.1
98	93.13
161	119.54
4586	136.22
2528	40073.7
27613	229.35
625	4242.28
1379	14040.4
607	12529.5
706	11366
132	141.78
98253	467.04
9006	177.92
1641	37967.8
63	141.78
0	97.3
162	145.95
0	112.59
32	12262.6
0	107.03
11270	236.3
0	84.79
59	11884.5
212	8886.27
3935	39481.6
237	17090.1
4928	37404.9
27877	226.57
103	84.79
411	14907.8
118	80.62
235	10573.7
10	105.64
91	98.69
587	8039.76
994	18667.7
143	98.69
2798	36451.4
233	201.55
2665	37260.3
1719	236.3
776	14454.6
2967	214.06
564	10267.9
505	17298.6
47	11058.8
4950	40403.1
4701	176.53
0	111.2
44	95.91
8771	177.92
3	166.8
374	65.33
0	87.57
19361	333.6
13	154.29
141	148.73
16	133.44
2966	40852.1
135	137.61
497	13961.2
4036	40040.3
30	59.77
468	12225
0	90.35
145	13717.9
395	13438.5
101	94.52
151	77.84
78	198.77
27	177.92
259	237.69
93	133.44
0	195.99
0	157.07
2774	143.17
2933	38533.6
3272	38161.1
3407	38049.9
0	13838.8
624	13645.6
1579	202.94
207	11514.8
283	134.83
234	50.04
111	76.45
368	346.11
515	12743.5
317	116.76
159	154.29
360	16666.1
456	12461.3
688	15966.9
217	155.68
317	119.54
38	90.35
538	18892.9
103	120.93
246	126.49
10322	421.17
2661	37502.2
209	108.42
3008	37598.1
571	15335.9
2384	239.08
461	14134.9
664	22340.1
59	80.62
534	21301.8
0	56.99
2935	514.3
2331	240.47
35	97.3
629	14139.1
38621	938.25
279	7005.6
253	7472.64
82	157.07
1084	187.65
444	12066.6
86	70.89
220	93.13
139	144.56
4073	39449.6
98	12262.6
688	20374.6
309	20048
4068	39514.9
168	84.79
1177	31437.6
3077	36734.9
0	104.25
3337	40764.5
857	102.86
673	15665.3
281	173.75
2763	39309.2
151	94.52
877	14898
0	140.39
0	45.87
80	90.35
0	97.3
0	91.74
1	56.99
4835	39988.9
137	301.63
0	90.35
201	100.08
225	104.25
64	141.78
33	173.75
1166	261.32
21826	214.06
1541	84.79
43	446.19
146	129.27
628	63.94
0	158.46
0	118.15
530	16787
505	11777.5
4076	38408.5
433	9110.06
116	87.57
217	72.28
54	116.76
2626	38815.8
0	126.49
0	94.52
124	236.3
273	11346.6
62	129.27
865	136.22
0	200.16
207	9474.24
950	116.76
503	12346
3091	40583.8
19938	248.81
196	108.42
311	8800.09
3153	37119.9
243	9764.75
2033	308.58
0	84.79
125	11063
0	162.63
845	16831.5
2443	35324.1
117	119.54
5686	262143
88	127.88
371	17066.4
2064	122.32
202	123.71
543	12935.3
153	102.86
661	15398.4
84	83.4
359	14835.5
11	65.33
847	17844.8
131	177.92
47	127.88
7733	261.32
193	10583.5
701	18534.3
2596	36659.9
0	129.27
923	18013
3192	38362.6
981	84.79
0	127.88
0	72.28
38	107.03
379	11442.5
687	18060.3
195	126.49
2663	38024.8
2081	208.5
0	130.66
557	17964.4
2855	37916.4
112	158.46
2698	39018.7
368	14668.7
90	80.62
634	11450.8
39365	415.61
765	15840.4
46	102.86
0	151.51
0	115.37
1219	63.94
2729	36322.1
258	118.15
337	95.91
0	152.9
46	113.98
1101	150.12
0	84.79
3662	40367
369	11890.1
426	11445.3
112	102.86
185	62.55
242	11566.2
205	101.47
336	9429.76
109	222.4
4235	38854.7
165	10794.7
3792	38843.6
0	83.4
8994	464.26
37	145.95
75	94.52
70	116.76
0	70.89
218	8348.34
6	186.26
2253	139
10	88.96
561	13943.1
254	11235.4
739	17691.9
483	20868.1
193	12946.5
302	16067
477	12573.9
392	10678
4262	38874.1
263	111.2
14	113.98
278	14094.6
0	132.05
2841	38334.8
5785	304.41
3283	194.6
9430	376.69
16228	486.5
0	168.19
668	19959
1346	41833.4
695	10822.5
295	151.51
3878	38765.7
654	129.27
332	107.03
293	14652
429	1533.17
96	98.69
450	13787.4
2921	38621.1
186	70.89
4971	40533.8
2493	38347.3
2870	36304
180	9812.01
0	97.3
175	10654.3
0	132.05
12425	232.13
151	151.51
59	126.49
312	118.15
616	14898
0	93.13
28	137.61
915	20622
42	90.35
153	118.15
53	75.06
647	14453.2
212	347.5
432	15038.4
4139	39191.1
636	13553.9
4557	38275
0	82.01
19564	222.4
25	8221.85
68	77.84
780	17798.9
3489	35014.1
3930	38825.5
143	136.22
54	219.62
88	104.25
54	147.34
24926	375.3
17479	91.74
0	104.25
0	127.88
282	7897.98
3812	38069.3
0	226.57
0	95.91
147	119.54
218	108.42
2915	16137.9
264	12212.5
0	139
9160	437.85
154	7586.62
397	9610.46
3771	38038.7
339	33.36
280	176.53
2969	37288.1
132	101.47
166	69.5
49490	643.57
23	125.1
1194	32234.1
12630	112.59
357	11253.4
228	137.61
212	139
2598	152.9
255	105.64
34	86.18
216	14727
736	12874.2
348	8922.41
64	125.1
93	130.66
125	70.89
653	15708.4
141	95.91
6726	462.87
538	10113.6
183	184.87
13180	221.01
13	104.25
14957	205.72
189	11634.3
0	129.27
91	133.44
295	14866
0	136.22
0	7715.89
4682	37431.3
2855	38468.2
487	95.91
18114	191.82
289	12548.9
31	130.66
645	18367.5
385	12706
110	109.81
2801	39451
261	116.76
456	17568.2
248	108.42
7793	357.23
436	10159.5
0	75.06
0	82.01
0	84.79
25	8295.52
0	107.03
564	12683.8
4287	40045.9
3776	38761.5
365	10331.9
95	9410.3
234	13833.3
0	83.4
328	13027.1
180	139
87	157.07
0	173.75
0	82.01
68	63.94
160	101.47
68	144.56
163	144.56
557	9524.28
303	6694.24
259	16356.1
18771	100.08
361	9956.57
463	10326.3
27912	1152.31
33	111.2
0	79.23
75	154.29
0	205.72
3958	39620.6
336	140.39
25577	382.25
309	111.2
96	166.8
36	82.01
1322	278
98	84.79
0	140.39
164	7351.71
836	125.1
4825	14960.6
75	52.82
211	111.2
40	98.69
250	82.01
18623	280.78
3312	36048.3
3152	39327.3
1218	1070.3
0	321.09
3172	38190.2
6610	576.85
342	186.26
2936	37670.4
533	15281.7
1128	91.74
1382	36083
0	90.35
621	14254.5
267	101.47
30	120.93
63	95.91
4788	262143
151	83.4
0	105.64
3005	176.53
124	130.66
10	139
241	95.91
190	144.56
939	20253.7
3481	132.05
35	12608.7
3500	12956.2
557	12382.1
402	16456.2
987	105.64
0	161.24
151	204.33
444	109.81
0	137.61
11	162.63
2755	38464.1
180	145.95
3158	39395.4
511	10643.2
0	94.52
184	9086.43
333	79.23
4084	262.71
10252	187.65
218	133.44
845	17547.4
207	112.59
227	133.44
622	13617.8
1709	93.13
2943	36361
277	102.86
155	152.9
276	30414.6
0	287.73
3994	38255.6
32	109.81
2756	38269.5
122	113.98
356	100.08
477	15819.6
0	104.25
19430	373.91
589	16200.5
79	132.05
0	115.37
0	10122
0	123.71
162	97.3
63	125.1
3	134.83
229	120.93
112	97.3
76	130.66
1354	22941.9
166	152.9
869	24643.3
159	133.44
3875	38013.7
1	132.05
3322	38105.5
70	108.42
149	102.86
202	147.34
51493	868.75
172	70.89
80	70.89
4545	40209.9
475	9171.22
5	125.1
3003	36673.8
77270	2176.74
8171	283.56
0	155.68
37	98.69
191	94.52
0	7158.5
260	79.23
446	15873.8
418	159.85
2588	39763.7
2779	37482.7
1043	12779.7
116	11632.9
2961	37103.3
583	15046.8
266	8253.82
2766	37602.3
510	14766
2801	37076.9
632	21568.6
0	13017.3
0	112.59
79	141.78
255	9832.86
174	140.39
79	48.65
47	7991.11
4213	35881.5
1186	139
231	12895
0	12266.8
4374	223.79
199	126.49
25502	419.78
14885	307.19
90	169.58
837	26119.5
155	97.3
0	113.98
86	133.44
104	175.14
10194	282.17
5027	483.72
509	12612.9
64	73.67
161	91.74
542	11909.5
0	55.6
3021	39039.5
568	17451.4
287	152.9
495	9308.83
30	144.56
90	108.42
255	108.42
19440	357.23
17	132.05
148	72.28
244	147.34
26	87.57
697	17865.7
85	125.1
73	145.95
84	93.13
146	13958.4
967	16948.3
91	91.74
261	134.83
20958	314.14
57	111.2
4443	118.15
1971	212.67
18140	996.63
425	17411.1
756	15413.7
4437	37789.9
204	73.67
497	13729
11668	358.62
44	113.98
0	143.17
105	183.48
7730	208.5
140	141.78
164	8902.95
3456	36532
61659	258.54
13312	269.66
466	84.79
1706	136.22
9250	487.89
29	88.96
560	16931.6
214	143.17
0	126.49
375	98.69
91	200.16
0	101.47
11	97.3
59	101.47
0	4958.13
1006	12583.7
530	15704.2
0	8830.67
720	17584.9
61	129.27
127	109.81
355	119.54
2821	36930.9
452	569.9
100	58.38
619	11678.8
69	214.06
0	113.98
159	158.46
517	13032.6
51	2728.57
11564	813.15
257	115.37
196	84.79
744	17123.4
2004	104.25
292	7164.06
0	161.24
72	90.35
610	15134.3
99	9119.79
25	262.71
483	22452.7
156	68.11
120	55.6
54	140.39
0	87.57
105	79.23
114	93.13
9776	289.12
2750	36153.9
2973	38803.2
0	1120.34
527	13576.1
19877	236.3
466	13474.7
133	17242.9
262	129.27
361	105.64
4742	38840.8
169	147.34
543	65.33
4160	152.9
2676	150.12
0	100.08
3189	38783.8
2919	38558.6
72	122.32
54	98.69
1148	272.44
170	77.84
773	21852.2
0	9215.7
61	82.01
176	150.12
475	9404.74
16517	214.06
890	23638.3
0	84.79
17524	155.68
677	25036.7
19	87.57
0	56.99
0	91.74
110	93.13
0	201.55
549	130.66
0	122.32
175	148.73
197	11222.9
91	70.89
0	83.4
6838	169.58
2530	83.4
3052	39523.3
147	17334.7
251	6869.38
503	17108.1
951	88.96
149	79.23
0	278
546	19113.9
41	208.5
0	93.13
103	77.84
12	54.21
108	111.2
3428	39289.7
27	535.15
2873	38247.2
481	14867.4
6775	8948.82
262	109.81
57	130.66
3770	39516.3
381	10515.3
254	10618.2
0	107.03
0	93.13
0	66.72
4034	37880.3
0	116.76
608	155.68
4932	39100.7
338	11656.5
4787	40058.4
4656	221.01
592	19811.7
195	7314.18
353	404.49
0	95.91
381	15686.1
130	19227.9
1191	37682.9
3683	102.86
20121	177.92
52	87.57
480	12080.5
275	184.87
205	98.69
191	10021.9
297	119.54
47	113.98
265	11250.7
0	111.2
1031	18570.4
2852	37895.6
1187	17251.3
143	127.88
31	200.16
720	14449
24305	365.57
363	11050.5
0	180.7
0	86.18
0	126.49
630	14082.1
2910	36823.9
78	201.55
651	20363.5
47586	308.58
0	111.2
48	193.21
6826	341.94
3575	229497
0	111.2
41	157.07
660	18948.5
200	66.72
37168	280.78
186	77.84
738	16604.9
77	259.93
96	136.22
392	9577.1
297	125.1
156	79.23
2906	38686.5
408	129.27
3548	39555.2
63	112.59
0	130.66
126	268.27
97	107.03
4638	39071.5
13638	265.49
476	14200.2
190	101.47
162	134.83
56	122.32
162	66.72
1879	118.15
12276	403.1
3666	298.85
4013	272.44
148	111.2
1677	169.58
21	162.63
75	102.86
225	86.18
126	186.26
60	134.83
40960	258.54
10256	254.37
586	14810.5
846	16896.8
459	18000.5
104784	5400.15
182	133.44
2341	197.38
22	332.21
22	113.98
483	13325.9
190	152.9
28884	499.01
2927	35962.1
0	180.7
236	20171.7
3284	39369
565	14524.1
2028	125.1
4562	191.82
270	10689.1
490	12325.1
3329	38022.1
143	80.62
134	186.26
352	10689.1
0	86.18
58188	170.97
600	9361.65
235	75.06
142	127.88
179	11236.8
0	25596.8
0	283.56
192	176.53
0	11748.3
25	72.28
507	10718.3
95	8100.92
120	123.71
312	125.1
0	120.93
0	130.66
2980	37755.2
2917	37121.3
3069	38198.6
0	113.98
98	93.13
123	115.37
3489	39339.8
573	15883.5
272	9496.48
3068	39084
702	2233.73
9552	143.17
4201	282.17
311	10651.6
2016	151.51
3328	37413.2
155	105.64
308	129.27
2900	40262.7
12302	323.87
106	9338.02
0	152.9
0	115.37
91	65.33
647	14015.4
172	145.95
0	150.12
3127	39362
42	72.28
0	91.74
3898	38555.8
209	61.16
239	90.35
386	13940.3
606	14164.1
45401	283.56
35	134.83
93	140.39
675	15840.4
833	1146.75
2880	39936.1
3114	38509.9
943	134.83
166	107.03
0	118.15
187	136.22
119	107.03
0	95.91
208	14102.9
163	17568.2
0	122.32
1092	11827.5
346	7704.77
3268	39285.6
124	87.57
159	118.15
532	15612.5
575	18349.4
234	123.71
245	72.28
171	133.44
5702	293.29
32	87.57
281	12801.9
449	13070.2
36	150.12
24	76.45
5574	107.03
0	80.62
870	23828.8
8653	282.17
320	161.24
193	123.71
211	102.86
31	147.34
13	73.67
0	104.25
0	169.58
457	13918.1
44	132.05
390	13699.8
2848	38988.1
3009	38325.1
715	19359.9
20083	229.35
9	122.32
132	12086
0	94.52
113	73.67
138	84.79
150	102.86
0	11902.6
206	772.84
231	7453.18
139	77.84
138	63.94
440	133.44
2892	36964.3
4155	39122.9
0	125.1
905	32948.6
3397	40127.9
80	94.52
10778	707.51
98	77.84
14083	252.98
118	86.18
214	143.17
2789	38853.3
0	134.83
313	95.91
0	69.5
4258	27997.4
131	104.25
513	13374.6
124	129.27
0	55.6
2420	41052.3
3396	40790.9
160	17780.9
2835	38857.4
0	113.98
259807	262143
3181	9996.88
18857	383.64
442	11399.4
364	13223.1
571	169.58
2021	29500
922	16991.4
200	9025.27
442	12617
4535	36276.2
178	102.86
366	27117.5
387	12284.8
0	122.32
0	88.96
459	102.86
597	184.87
31517	1484.52
77	56.99
0	113.98
457	18167.3
126	113.98
124022	614.38
2309	101.47
3523	40493.5
317	12350.1
59	59.77
3222	38849.1
0	80.62
303	10024.7
181	129.27
2921	38026.2
250	169.58
170	14115.5
23070	401.71
212	11897
21324	362.79
0	164.02
478	11683
34	261.32
4787	38817.1
67	125.1
957	21500.5
97	76.45
908	14433.8
225	100.08
100	122.32
217	10259.6
3096	38568.3
128	108.42
2722	39952.8
3903	102.86
7061	510.13
279	19813.1
0	9356.09
195	7907.71
0	112.59
2474	265.49
2881	35110
360	8690.28
204	13407.9
5026	39748.4
0	122.32
1583	157.07
33548	358.62
54	145.95
3332	39538.6
2017	175.14
3286	37938.7
1041	23446.5
12350	364.18
657	20734.6
139	91.74
2001	197.38
124	134.83
25	127.88
199	134.83
54690	1232.93
2838	39178.5
28420	307.19
157	136.22
556	15380.3
3240	38528
165	12177.8
107	12261.2
0	86.18
103	17693.3
258	118.15
420	161.24
222	9706.37
0	155.68
4701	150.12
305	132.05
27	76.45
31	211.28
665	14957.8
79	104.25
257	10195.6
171	51.43
724	14094.6
192	107.03
148	155.68
164	10629.3
118	15255.2
223	211.28
4367	37596.7
263	73.67
4164	191.82
0	205.72
1	93.13
36445	1497.03
0	111.2
0	98.69
198	118.15
77	95.91
184	102.86
0	82.01
3174	32765.1
23441	315.53
158	100.08
33	175.14
0	94.52
534	16153.2
370	88.96
0	7542.14
170	15878
105	120.93
352	1251
152	101.47
46	107.03
568	11738.5
9890	209.89
2858	41251
31	129.27
31	65.33
306	7556.04
64	80.62
197	70.89
430	12532.2
333	12378
466	18823.4
321	11532.8
9268	311.36
521	10192.9
210	9799.5
0	125.1
0	105.64
120	84.79
95	182.09
342	87.57
69	90.35
639	17865.7
210	15341.4
2634	37397.9
0	129.27
58	65.33
2775	38900.5
142	8876.54
144	76.45
1048	19856.2
219	130.66
101	136.22
499	14207.2
0	87.57
102	175.14
915	22292.8
102	10455.6
62904	667.2
727	25252.1
276	12027.7
4496	248.81
401	11328.5
4993	91.74
128	133.44
153	69.5
3525	39143.8
239	15166.3
765	82.01
0	113.98
625	12836.6
182	63.94
500	95.91
258	8604.1
3528	37115.8
1701	155.68
78	132.05
259811	78006.8
91	69.5
0	183.48
111	193.21
145	143.17
4022	511.52
2686	38038.7
645	18885.9
52482	464.26
0	154.29
258	9201.8
105	107.03
0	134.83
680	13387.1
0	126.49
135	104.25
60	194.6
60762	4290.93
2731	38120.8
39	154.29
498	16415.9
123	180.7
160	108.42
30549	490.67
93	87.57
171	13403.8
244	134.83
0	113.98
184	19405.8
25	189.04
149	115.37
553	12227.8
48	162.63
0	112.59
227	63.94
133	84.79
544	12697.6
2554	41567.9
196	107.03
4788	100.08
372	15241.3
569	14458.8
8889	144.56
145	12681
2027	123.71
321	18448.1
253	80.62
4363	39513.5
3916	40194.6
874	161.24
450	83.4
173	9685.52
0	102.86
91	7265.53
108	95.91
0	137.61
89	97.3
376	11792.8
621	133.44
121	73.67
70	127.88
250	66.72
0	169.58
151	111.2
2226	101.47
9	10504.2
110347	2584.01
10763	175.14
2650	140.39
51794	686.66
98	112.59
3836	37972
4667	94.52
106	159.85
8634	169.58
2671	36694.6
83	298.85
2780	36087.2
559	28700.7
8732	133.44
763	21301.8
1533	84.79
113	129.27
1	84.79
127	100.08
375	18912.3
162	107.03
[truncated: 3,953 more rows]

[truncated: 1 more sheets: 150m]
