# Supplementary material for: Single-cell measurements and modelling reveal substantial organic carbon acquisition by Prochlorococcus
Source: Nat Microbiol. 2022 Nov 3;7(12):2068–77. doi: 10.1038/s41564-022-01250-5 (PMC9712107; doi:10.1038/s41564-022-01250-5)
Supplement: Source Data Extended Data Fig. 2 — Statistical source data. [file 41564_2022_1250_MOESM9_ESM.xlsx]

## Sheet: EqPac
Depth	Cell_Density_obs	Cell_Density_sim	Cell_Density_sim_min	Cell_Density_sim_max	Cell_Density_infer
5.5	1.12173	0.727646	0	1.40083	1.21983
15.6	1.37826	0.803602	0	1.40083	1.20672
30	1.52688	1.08595	0.141301	1.40083	1.80187
45.2	1.63529	1.21465	0.656107	1.40083	1.508
59.2	1.3839	1.2592	1.11757	1.40083	1.25094
73.9	0.81082	0.640985	0.424389	0.857581	0.990517
90.5	0.4473	0.122935	0	0.24587	0.95734
99.4	0.40317	0	0	0	0.650049
119.9	0.31296	0	0	0	0.376404
149.4	0.11271	0	0	0	0.313325
175.1	0.00769	NaN	NaN	NaN	NaN
199.4	0.00211	NaN	NaN	NaN	NaN

## Sheet: HOT
Depth	Cell_Density_obs	Cell_Density_sim	Cell_Density_sim_min	Cell_Density_sim_max	Cell_Density_infer
4.9	1.93	1.0991	0	2.04821	1.12562
26.2	1.98	1.3715	0.113748	2.04821	1.20197
45.5	2.12	1.33139	0.305668	1.67329	1.80049
60.4	1.97	1.43883	0.735454	1.67329	1.67488
75.4	1.83	1.51718	1.36106	1.67329	1.50246
94.8	1.13	0.863016	0.636018	1.09001	0.837438
105.1	0.38	0.387989	0.195634	0.580344	0.862069
115.3	0.54	0.13055	0	0.261101	0.8867
126.8	0.35	0	0	0	0.931034
149.2	0.27	0	0	0	0.507389
175	0.2	0	0	0	NaN
