# Supplementary material for: Single-cell measurements and modelling reveal substantial organic carbon acquisition by Prochlorococcus
Source: Nat Microbiol. 2022 Nov 3;7(12):2068–77. doi: 10.1038/s41564-022-01250-5 (PMC9712107; doi:10.1038/s41564-022-01250-5)
Supplement: Source Data Extended Data Fig. 3 — Statistical source data. [file 41564_2022_1250_MOESM10_ESM.xlsx]

## Sheet: autotroph_01pct
depth	PO4	PO4_upper	PO4_lower	pop	pop_upper	pop_lower	div	div_upper	div_lower	par
2	0.0018024	0.00182045	0.00177635	26414	26959.2	25804.5	0.267472	0.278456	0.250802	576.799
6	0.00182721	0.00184609	0.00180016	26324.9	27098.6	25647.8	0.272309	0.28099	0.261378	478.899
10	0.00181203	0.00182997	0.00178704	26661	27377.2	26124.6	0.272821	0.281113	0.266278	397.603
14	0.00180121	0.00181943	0.00177678	26482.1	27149.6	25543.4	0.27441	0.299084	0.25093	330.104
18	0.00179169	0.001809	0.0017678	26490.2	27060.1	25456	0.272944	0.286933	0.263749	274.06
22	0.00178152	0.00179657	0.0017582	26191	26877.7	25387.8	0.246411	0.267818	0.234324	227.53
26	0.00176869	0.0017844	0.00174812	26173.5	26750.1	25456.8	0.261125	0.286733	0.237001	188.899
30	0.00175036	0.00176675	0.00173279	26227.2	26727.5	25680.6	0.25064	0.277062	0.230029	156.824
34	0.00172319	0.0017394	0.0017095	26846.2	27713.8	26197.8	0.255249	0.268081	0.242473	130.187
38	0.00169063	0.00170528	0.00167657	27128.4	27999.6	26354.3	0.233395	0.246933	0.213144	108.064
42	0.00166827	0.00168117	0.00164821	27779.4	29208.3	27067.4	0.24417	0.255181	0.236644	89.6881
46	0.00172174	0.00176813	0.00165873	25371.3	26141.4	24058.7	0.237686	0.249909	0.222574	74.4274
50	0.00200134	0.00215507	0.00180116	20854.7	22091.4	18544	0.274956	0.288173	0.259616	61.7695
54	0.00267632	0.00305805	0.00222178	19552.6	22326.2	17271.6	0.344024	0.385656	0.290296	51.2693
58	0.0039101	0.00467636	0.00305597	17196.7	19685.2	13697.3	0.414587	0.467131	0.370104	42.5558
62	0.00581029	0.00701817	0.0044952	11923.3	17713.1	9719.69	0.477711	0.512342	0.4287	35.3356
66	0.00835451	0.00995407	0.00675906	8670.77	20011.9	2068.93	0.455487	0.488075	0.432393	29.3545
70	0.0114116	0.0131768	0.00992407	7918.35	11857.6	3568.7	0.412907	0.42894	0.393012	24.3917
74	0.0147795	0.0164798	0.0135803	2584.72	4574.48	288.141	0.354277	0.505415	0.266861	20.2763
78	0.0181312	0.0196096	0.0172105	1155.99	3482.72	0	0.122514	0.307917	0	16.8638
82	0.0211909	0.0223417	0.0203481	436.581	2064.35	0	0.120582	0.350963	0	14.0279
86	0.0236981	0.0244379	0.0230744	13.0721	65.3606	0	0.127321	0.636605	0	11.6699
90	0.0253855	0.0256474	0.0250947	118.354	591.771	0	0.0421875	0.210938	0	9.70853
94	0.02611	0.0262402	0.0260226	84.4053	422.027	0	0.0295779	0.147889	0	8.07674
98	0.0263618	0.0264799	0.0262532	0	0	0	0	0	0	6.71929
102	0.02652	0.0266283	0.0264087	0	0	0	0	0	0	5.59002
106	0.0266441	0.0267502	0.0265337	0	0	0	0	0	0	4.65053
110	0.0267471	0.0268565	0.026641	0	0	0	0	0	0	3.86895
114	0.0268363	0.0269491	0.0267354	0	0	0	0	0	0	3.21872
118	0.0269153	0.0270304	0.026818	0	0	0	0	0	0	2.67776
122	0.026981	0.0270932	0.026887	0	0	0	0	0	0	2.22773
126	0.0270406	0.0271488	0.0269507	0	0	0	0	0	0	1.85333
130	0.027094	0.0272014	0.0270116	0	0	0	0	0	0	1.54185
134	0.0271388	0.0272413	0.0270658	0	0	0	0	0	0	1.28272
138	0.0271758	0.0272712	0.0271082	0	0	0	0	0	0	1.06714
142	0.0272059	0.0272969	0.0271467	0	0	0	0	0	0	0.887792
146	0.0272309	0.0273158	0.0271763	0	0	0	0	0	0	0.738586
150	0.0272542	0.027332	0.0271909	0	0	0	0	0	0	0.614456
154	0.0272754	0.0273512	0.0272027	0	0	0	0	0	0	0.511188
158	0.0272974	0.0273685	0.0272206	0	0	0	0	0	0	0.425276
162	0.0273144	0.0273831	0.0272339	0	0	0	0	0	0	0.353802
166	0.0273338	0.0274007	0.0272471	0	0	0	0	0	0	0.294341
170	0.0273605	0.0274267	0.0272645	0	0	0	0	0	0	0.244872
174	0.0273912	0.0274615	0.027293	0	0	0	0	0	0	0.203718
178	0.0274229	0.0275045	0.0273265	0	0	0	0	0	0	0.16948
182	0.0274472	0.0275426	0.0273498	0	0	0	0	0	0	0.140997
186	0.027446	0.0275631	0.0273459	0	0	0	0	0	0	0.1173
190	0.0274011	0.0275225	0.0273039	0	0	0	0	0	0	0.0975863
194	0.0272864	0.0273772	0.0271957	0	0	0	0	0	0	0.0811856
198	0.0270885	0.0271841	0.0269679	0	0	0	0	0	0	0.0675412

## Sheet: mixotroph_01pct
depth	PO4	PO4_upper	PO4_lower	pop	pop_upper	pop_lower	div	div_upper	div_lower	vdoc
2	0.00180173	0.00181844	0.0017835	26816.2	27458	25298.6	0.275239	0.287824	0.26031	5.11658
6	0.00182726	0.00184283	0.00181051	26697	27698.8	25141.2	0.280948	0.305531	0.265137	5.42394
10	0.00181034	0.00182855	0.00179379	26906	27981.7	25985.2	0.265154	0.283422	0.241638	5.83246
14	0.0017991	0.001819	0.00178468	26966.6	27511.6	26077.4	0.269294	0.29076	0.244923	6.39275
18	0.00178974	0.00181118	0.00177403	26530.1	26932.2	26176.3	0.265354	0.29248	0.251049	7.11862
22	0.00177891	0.00180131	0.00176249	26484.9	27369.6	25488.1	0.256906	0.266701	0.24622	7.99096
26	0.00176633	0.00178952	0.00174771	26440	26970.3	25705.9	0.257882	0.284676	0.2453	9.08913
30	0.00174851	0.0017708	0.00172771	26975.4	27871.2	25746.6	0.24085	0.255343	0.223617	10.2798
34	0.00172394	0.00174648	0.00170134	26885	27885.8	25648.2	0.245075	0.260559	0.23277	11.7543
38	0.00169184	0.00171233	0.00167182	27690.8	28256.5	27038.2	0.250636	0.258896	0.243308	13.3421
42	0.00167039	0.00168788	0.00165207	27661.9	28737.7	26867.3	0.237391	0.252101	0.224511	14.8281
46	0.00170946	0.00175303	0.00166801	26544.7	27814.4	25356.1	0.250206	0.265018	0.239534	15.9494
50	0.00188796	0.0019886	0.00177214	21506	24449.5	19182.6	0.270186	0.282551	0.261267	17.3165
54	0.00224804	0.00245366	0.0020237	15191.8	18628.6	10277.5	0.305296	0.327932	0.282465	18.9698
58	0.00275351	0.00303881	0.00241674	11844.1	15683.7	7463.2	0.356164	0.40699	0.326318	20.9581
62	0.00336193	0.00370122	0.00297634	8564.36	11783.8	6268.85	0.410623	0.48453	0.358398	23.1365
66	0.00408589	0.00443109	0.00377245	11599.5	17316.9	6736.23	0.438269	0.445011	0.428898	25.6028
70	0.00505443	0.00538637	0.00467163	9220.3	11490.7	4909.86	0.490834	0.520246	0.467121	28.3459
74	0.00636108	0.00691949	0.00537482	10364.7	15228.6	4416.8	0.475862	0.497554	0.447479	31.2244
78	0.00809374	0.00897871	0.00650634	7235.06	8482.71	4390.37	0.462296	0.478604	0.439785	34.9613
82	0.0102025	0.0114428	0.00805263	5298.59	7878.31	2049.18	0.40312	0.419887	0.384332	38.9223
86	0.0125899	0.0141553	0.010029	4941.69	8041.9	2274.46	0.390373	0.417869	0.358738	43.0614
90	0.0151542	0.0168844	0.0123994	3594.46	7676.81	786.596	0.324981	0.355015	0.295627	47.2153
94	0.0177647	0.019532	0.0150429	3756.68	6019.33	893.912	0.32226	0.335258	0.299178	50.8878
98	0.0202679	0.0220004	0.0177926	1653.54	3893.59	5.64898	0.230509	0.347231	0	55.0037
102	0.0224392	0.0239661	0.0204011	669.319	2024.88	0	0.251734	0.427935	0	58.1587
106	0.0240233	0.0251454	0.0226395	548.905	1912.22	0	0.100686	0.274957	0	62.0301
110	0.0248855	0.0255454	0.024235	978.936	3509.62	0	0.0954339	0.243041	0	65.8965
114	0.0252748	0.0257298	0.0248435	237.266	432.891	0	0.13642	0.240296	0	69.2411
118	0.025452	0.0258482	0.0250889	154.276	707.12	0	0.0588428	0.294214	0	76.0634
122	0.0255713	0.0259414	0.0252454	904.444	2822.25	0	0.113873	0.219731	0	76.2069
126	0.0256651	0.0260117	0.0253713	675.046	1548.9	0	0.144141	0.282083	0	79.6102
130	0.0257429	0.0260672	0.0254721	472.35	787.968	0	0.147499	0.248817	0	82.1892
134	0.0258104	0.0261186	0.0255551	330.762	667.635	0	0.102368	0.238766	0	84.6266
138	0.025867	0.0261553	0.0256235	111.633	484.628	0	0.358976	1.2111	0	87.7438
142	0.0259145	0.0261848	0.0256732	0	0	0	0	0	0	NaN
146	0.0259537	0.0262101	0.0257131	29.9844	149.922	0	0.0832611	0.416305	0	90.414
150	0.0259882	0.0262341	0.025752	108.287	541.436	0	0.0153698	0.0768492	0	91.8759
154	0.0260171	0.0262513	0.025787	91.9325	459.663	0	0.0362082	0.181041	0	93.2232
158	0.0260463	0.0262687	0.0258184	96.9747	484.873	0	0.0171628	0.0858139	0	94.2549
162	0.0260724	0.0262811	0.025846	62.6965	313.482	0	0.0530925	0.265462	0	95.2097
166	0.0260969	0.0262911	0.0258743	109.099	545.495	0	0.0381386	0.190693	0	95.7791
170	0.0261236	0.0263085	0.025912	12.7369	63.6847	0	0	0	0	96.767
174	0.026153	0.0263303	0.0259473	0	0	0	0	0	0	NaN
178	0.0261786	0.0263526	0.0259709	0	0	0	0	0	0	NaN
182	0.0261892	0.0263652	0.025979	0	0	0	0	0	0	NaN
186	0.0261709	0.0263543	0.0259605	0	0	0	0	0	0	NaN
190	0.0261125	0.0263069	0.0259025	23.0409	115.205	0	0.0722348	0.361174	0	98.5945
194	0.02601	0.026221	0.0257916	47.4659	237.33	0	0.0175321	0.0876606	0	98.8063
198	0.0258422	0.0260558	0.025631	0	0	0	0	0	0	NaN

## Sheet: autotroph_05pct
depth	PO4	PO4_upper	PO4_lower	pop	pop_upper	pop_lower	div	div_upper	div_lower	par
2	0.00128276	0.00130337	0.00127504	36260.9	37355.7	35431.6	0.192637	0.199665	0.186134	576.59
6	0.00130111	0.00132326	0.00129389	35927.5	36255.9	35131.6	0.198475	0.205279	0.187332	478.374
10	0.00128904	0.00130576	0.00128362	36144.1	36562.5	35474	0.202284	0.216368	0.18943	396.885
14	0.00128126	0.00129721	0.00127641	35915.5	36208.4	35305.1	0.198605	0.204479	0.192745	329.275
18	0.00127468	0.00128915	0.00126855	36093.2	36422.4	35210.5	0.202575	0.211525	0.191862	273.176
22	0.00126757	0.00128134	0.00125991	35840	36426.9	35012.4	0.198799	0.206516	0.190757	226.632
26	0.00125845	0.00127215	0.00124946	35907.2	36215.1	35584.5	0.193283	0.19995	0.181737	188.016
30	0.00124506	0.00125671	0.00123557	35868.6	36251.3	35363	0.183338	0.200226	0.168257	155.976
34	0.00122576	0.00123358	0.00121757	36351.3	36877.7	35946	0.190981	0.19858	0.179997	129.39
38	0.00119908	0.00121311	0.00119078	37975.1	38867.5	36835.4	0.188569	0.19293	0.185202	107.317
42	0.00117324	0.00119356	0.00116242	38095.9	39987.6	36432.1	0.180021	0.193422	0.173251	88.9902
46	0.00117007	0.00119672	0.00115054	36286.1	37924.3	34663.6	0.175015	0.188711	0.165147	73.7815
50	0.00121602	0.00126422	0.00117908	30405.1	33076	26220.4	0.18291	0.198475	0.171714	61.1775
54	0.00132637	0.00143726	0.00126875	24859.2	27692	21131.9	0.193765	0.200839	0.177302	50.7444
58	0.00150508	0.00171738	0.0014203	20895.6	24195.9	16165	0.21645	0.245614	0.207207	42.1044
62	0.00178111	0.00215418	0.00164055	16888.3	19150.9	14734.3	0.247006	0.272413	0.232478	34.9467
66	0.00225777	0.00280755	0.00197908	18597	24985.1	8901.31	0.278081	0.308515	0.261647	29.0061
70	0.00317269	0.00381736	0.00271884	24998.6	31054.2	21699.1	0.319126	0.372002	0.286293	24.0585
74	0.00485513	0.00556835	0.00417577	27364.9	30120.7	24696.7	0.343277	0.352965	0.331537	19.939
78	0.00748584	0.00830007	0.00660215	16903	22997	7767.44	0.298233	0.310696	0.273925	16.5327
82	0.0108417	0.0118062	0.00985842	10915.7	16608.1	7234.35	0.263064	0.279201	0.249671	13.7249
86	0.0145562	0.0155895	0.013579	5424.86	7414.37	3239.11	0.22521	0.249871	0.20957	11.4039
90	0.0182292	0.0192203	0.01735	4135.54	5987.73	2901.8	0.186847	0.211945	0.157729	9.48028
94	0.0215327	0.0223808	0.0208277	1133.19	1802.24	102.072	0.167716	0.256658	0	7.88367
98	0.0241472	0.0247498	0.023652	345.339	1589.49	0	0.0975439	0.330654	0	6.55791
102	0.0257689	0.0260119	0.0254307	0.0693481	0.346741	0	0	0	0	5.4556
106	0.0263105	0.026483	0.0260976	163.234	816.17	0	0.0203923	0.101961	0	4.53865
110	0.0265112	0.0266882	0.02631	12.3209	61.6043	0	0.0675422	0.337711	0	3.77581
114	0.0266411	0.026818	0.0264432	0	0	0	0	0	0	3.14123
118	0.02674	0.0269192	0.0265401	0	0	0	0	0	0	2.6133
122	0.026821	0.0270058	0.0266209	0	0	0	0	0	0	2.1741
126	0.0268866	0.0270685	0.026687	0	0	0	0	0	0	1.80871
130	0.0269432	0.0271195	0.0267424	0	0	0	0	0	0	1.50473
134	0.0269904	0.0271652	0.0267862	0	0	0	0	0	0	1.25184
138	0.0270307	0.0272082	0.0268281	0	0	0	0	0	0	1.04145
142	0.0270657	0.0272447	0.026867	0	0	0	0	0	0	0.866419
146	0.0270972	0.027278	0.0269024	0	0	0	0	0	0	0.720805
150	0.0271255	0.0273057	0.02693	0	0	0	0	0	0	0.599663
154	0.0271495	0.0273332	0.0269564	0	0	0	0	0	0	0.498881
158	0.0271697	0.0273623	0.0269777	0	0	0	0	0	0	0.415037
162	0.0271902	0.0273897	0.0269913	0	0	0	0	0	0	0.345284
166	0.0272111	0.027416	0.0270031	0	0	0	0	0	0	0.287254
170	0.0272343	0.0274504	0.0270161	0	0	0	0	0	0	0.238977
174	0.0272606	0.0274791	0.0270414	0	0	0	0	0	0	0.198814
178	0.0272844	0.0275027	0.0270628	0	0	0	0	0	0	0.1654
182	0.0272983	0.0275264	0.0270665	0	0	0	0	0	0	0.137602
186	0.0272839	0.0275224	0.0270342	0	0	0	0	0	0	0.114476
190	0.0272249	0.0274685	0.0269516	0	0	0	0	0	0	0.095237
194	0.0271165	0.0273608	0.0268192	0	0	0	0	0	0	0.0792311
198	0.0269405	0.0271895	0.0266334	0	0	0	0	0	0	0.0659152

## Sheet: mixotroph_05pct
depth	PO4	PO4_upper	PO4_lower	pop	pop_upper	pop_lower	div	div_upper	div_lower	vdoc
2	0.00179225	0.00180448	0.00177148	26624	27560.1	24958.7	0.269748	0.280309	0.255903	5.10957
6	0.00181783	0.00182996	0.00179441	26287.2	26670.2	25404.3	0.260719	0.277408	0.232883	5.42108
10	0.0018018	0.00181447	0.00178109	26529.7	26843.8	26041	0.273931	0.292182	0.258847	5.82082
14	0.00179033	0.0018034	0.00176856	26615.4	27302.1	26036.8	0.256886	0.268477	0.241692	6.36161
18	0.00178144	0.00179523	0.00175811	26387.6	26800.4	25819.7	0.26488	0.279934	0.24018	7.101
22	0.00177186	0.00178648	0.00174769	26021.9	26647.7	25807.3	0.262855	0.269253	0.249124	7.98181
26	0.00175913	0.00177496	0.0017368	26547.9	26977.9	25819.6	0.25686	0.26451	0.251622	9.00282
30	0.00174169	0.0017567	0.00172278	26640.9	26877.9	26335.4	0.249458	0.26344	0.23581	10.2704
34	0.0017167	0.00172968	0.00170088	27232.8	27622.4	26910.1	0.2449	0.252093	0.235845	11.7133
38	0.00168517	0.00169548	0.00167309	27546.2	28265.2	26411.7	0.24443	0.259087	0.222918	13.3175
42	0.00166084	0.001675	0.00164706	28157.9	29540.6	26261.7	0.244212	0.260633	0.233817	14.8172
46	0.0016886	0.00173159	0.00165998	26934.2	28649.3	26218.5	0.255103	0.263271	0.248366	15.9939
50	0.00183458	0.00193791	0.00175921	21209.3	23970.3	19076	0.269497	0.2772	0.258642	17.3614
54	0.00213374	0.00229591	0.00196197	15348.8	18459.7	13062.5	0.291438	0.315353	0.27541	19.0776
58	0.00254194	0.00281503	0.00223765	11966.9	15388.8	7863.85	0.332665	0.386255	0.297789	20.8551
62	0.00302295	0.00349372	0.00255349	11003	12300.1	9197.15	0.367991	0.406364	0.329824	23.2872
66	0.0036136	0.00437132	0.00297909	9701.66	14114.9	7754.9	0.418358	0.469481	0.369958	25.6473
70	0.0044215	0.00556246	0.00361296	12750.3	17918.4	4603.33	0.456359	0.517836	0.403189	28.4099
74	0.00563533	0.00730214	0.00423195	13751.1	19292.8	6978.78	0.474067	0.512749	0.432975	31.1962
78	0.00737109	0.00945651	0.00536875	6995.98	9531.13	5509.13	0.44379	0.46233	0.418349	34.8133
82	0.00953959	0.0118859	0.00697216	6748.74	10187	2793.01	0.395533	0.414579	0.379886	38.8175
86	0.0120482	0.014422	0.00903714	4648.37	7313.96	1515.89	0.376167	0.395927	0.329381	42.7808
90	0.0147674	0.0169732	0.0115226	4552.07	11967.5	775.731	0.336959	0.362792	0.268191	46.818
94	0.0175681	0.0195258	0.0143889	3468.51	4945.1	1483.75	0.319445	0.340774	0.287579	50.504
98	0.0202779	0.0220521	0.0173869	1858.88	4567.61	429.771	0.288994	0.331599	0.193633	53.9272
102	0.0226822	0.0242256	0.020291	1251.15	4135.24	0	0.154601	0.271674	0	57.7473
106	0.02453	0.0256112	0.0228557	912.757	2877.21	0	0.152228	0.302998	0	61.4967
110	0.0256064	0.026106	0.0247721	443.109	1252.5	0	0.143928	0.297821	0	64.6547
114	0.0260658	0.0263194	0.0257594	201.95	589.575	0	0.0918581	0.247567	0	68.6999
118	0.0262636	0.0264684	0.0260557	0	0	0	0	0	0	NaN
122	0.0263931	0.0265805	0.0262108	0	0	0	0	0	0	NaN
126	0.026489	0.0266673	0.0263181	4.36315	21.8158	0	0	0	0	75.6617
130	0.0265631	0.0267442	0.0263933	75.4652	377.326	0	0.0330819	0.16541	0	80.3771
134	0.0266218	0.0268067	0.0264501	0	0	0	0	0	0	NaN
138	0.0266722	0.0268606	0.0265016	0	0	0	0	0	0	NaN
142	0.0267148	0.0269101	0.0265421	0	0	0	0	0	0	NaN
146	0.0267505	0.0269593	0.0265723	0	0	0	0	0	0	NaN
150	0.0267782	0.0269958	0.0265959	0	0	0	0	0	0	NaN
154	0.0268009	0.0270197	0.0266189	0	0	0	0	0	0	NaN
158	0.0268208	0.0270428	0.0266382	0	0	0	0	0	0	NaN
162	0.0268431	0.0270756	0.0266589	0	0	0	0	0	0	NaN
166	0.0268662	0.0271066	0.0266788	0	0	0	0	0	0	NaN
170	0.0268941	0.0271328	0.0267047	0	0	0	0	0	0	NaN
174	0.0269258	0.0271641	0.0267325	0	0	0	0	0	0	NaN
178	0.0269525	0.0271995	0.0267549	0	0	0	0	0	0	NaN
182	0.0269642	0.0272265	0.02676	0	0	0	0	0	0	NaN
186	0.026951	0.0272235	0.0267395	0	0	0	0	0	0	NaN
190	0.0269024	0.0271826	0.0266896	0	0	0	0	0	0	NaN
194	0.0268043	0.0270799	0.0266018	0	0	0	0	0	0	NaN
198	0.026635	0.0269005	0.0264473	0	0	0	0	0	0	NaN

## Sheet: autotroph_10pct
depth	PO4	PO4_upper	PO4_lower	pop	pop_upper	pop_lower	div	div_upper	div_lower	par
2	0.00179908	0.00183117	0.00177294	26505.2	26917.5	25545	0.274215	0.28632	0.26433	576.795
6	0.00182476	0.00185861	0.00179808	26358.4	27067.1	25830	0.275545	0.302844	0.262899	478.892
10	0.00180748	0.00183531	0.00178479	26504.4	27204.9	25850.8	0.275004	0.298638	0.258479	397.6
14	0.00179663	0.0018217	0.00177682	26314.7	26982.3	25688.8	0.266233	0.289273	0.250915	330.106
18	0.00178789	0.00181353	0.00176892	26512.6	27054.7	25822.8	0.269398	0.282215	0.243236	274.065
22	0.00177755	0.00180028	0.00176113	26160.4	26557	25305.2	0.2532	0.266032	0.239243	227.535
26	0.00176502	0.0017858	0.00174888	26169.8	26622.7	25966.4	0.254414	0.269194	0.237157	188.905
30	0.00174723	0.0017625	0.00173413	26150.6	26473.4	25939.3	0.24969	0.265476	0.236474	156.828
34	0.00171914	0.00173304	0.00170923	26790.6	27829.7	25965.9	0.253122	0.267741	0.241665	130.19
38	0.00168247	0.00169651	0.00167445	27912.3	28970.1	27025.7	0.246902	0.261401	0.237617	108.062
42	0.0016571	0.00167118	0.0016435	27448.1	28899.2	25699.1	0.231334	0.239725	0.212099	89.6826
46	0.00169934	0.00172573	0.00167533	24086.9	24970.1	23039.4	0.247562	0.26245	0.232379	74.4282
50	0.00193253	0.00201021	0.00185324	20889.1	22810.9	17138.5	0.270794	0.280908	0.258562	61.7746
54	0.00252056	0.00270677	0.00231764	17831.3	19015.7	16885.9	0.311229	0.324033	0.292041	51.279
58	0.00361433	0.00395656	0.00323762	17492.2	25057.4	14087	0.410089	0.435199	0.36423	42.5677
62	0.00536587	0.0058707	0.00480382	14606	17668.5	11314.4	0.475864	0.507499	0.43808	35.3387
66	0.00783001	0.00843857	0.00715524	9964.31	13006.6	7127.8	0.460428	0.479522	0.432791	29.3489
70	0.0108794	0.0114992	0.0102022	7125.85	14075.7	2773.38	0.392768	0.42587	0.356142	24.3862
74	0.0142787	0.0148519	0.0135802	4437.93	9024.69	1601.62	0.366054	0.383313	0.343487	20.2703
78	0.017727	0.0182698	0.0171573	793.172	1904.59	77.1787	0.317504	0.353601	0.269562	16.8569
82	0.0209042	0.0213971	0.0204256	583.411	1075.07	0	0.218909	0.337925	0	14.0224
86	0.0235437	0.0239494	0.0231937	254.43	776.453	0	0.0825173	0.251822	0	11.665
90	0.0253717	0.0256385	0.02517	36.0466	180.233	0	0.0923447	0.461723	0	9.70431
94	0.0261815	0.0263135	0.0260384	0	0	0	0	0	0	8.07334
98	0.0264396	0.0265487	0.0263224	0	0	0	0	0	0	6.7165
102	0.0265983	0.0267093	0.0264965	0	0	0	0	0	0	5.5877
106	0.0267207	0.0268343	0.0266327	0	0	0	0	0	0	4.64861
110	0.0268211	0.0269386	0.0267183	0	0	0	0	0	0	3.86734
114	0.0269038	0.0270236	0.0267875	0	0	0	0	0	0	3.21738
118	0.0269737	0.0270955	0.0268474	0	0	0	0	0	0	2.67665
122	0.0270335	0.0271607	0.026901	0	0	0	0	0	0	2.2268
126	0.0270834	0.0272141	0.0269489	0	0	0	0	0	0	1.85256
130	0.0271251	0.0272598	0.0269889	0	0	0	0	0	0	1.54121
134	0.0271605	0.0272967	0.027023	0	0	0	0	0	0	1.28219
138	0.0271907	0.0273285	0.0270536	0	0	0	0	0	0	1.0667
142	0.0272156	0.0273587	0.0270749	0	0	0	0	0	0	0.887424
146	0.0272367	0.0273835	0.0270931	0	0	0	0	0	0	0.73828
150	0.0272525	0.0273998	0.0271116	0	0	0	0	0	0	0.614201
154	0.0272649	0.0274102	0.0271322	0	0	0	0	0	0	0.510976
158	0.027277	0.0274198	0.0271558	0	0	0	0	0	0	0.425099
162	0.0272899	0.0274296	0.0271768	0	0	0	0	0	0	0.353655
166	0.0273043	0.0274368	0.0271989	0	0	0	0	0	0	0.294218
170	0.027321	0.0274462	0.0272238	0	0	0	0	0	0	0.244771
174	0.0273421	0.0274646	0.0272543	0	0	0	0	0	0	0.203634
178	0.0273618	0.0274847	0.0272735	0	0	0	0	0	0	0.16941
182	0.027368	0.0274887	0.0272734	0	0	0	0	0	0	0.140938
186	0.027347	0.027466	0.0272511	0	0	0	0	0	0	0.117252
190	0.0272922	0.0274025	0.0272048	0	0	0	0	0	0	0.0975459
194	0.0271938	0.0272952	0.0271155	0	0	0	0	0	0	0.0811519
198	0.027031	0.0271146	0.0269767	0	0	0	0	0	0	0.0675132

## Sheet: mixotroph_10pct
depth	PO4	PO4_upper	PO4_lower	pop	pop_upper	pop_lower	div	div_upper	div_lower	vdoc
2	0.00179033	0.00181765	0.00176779	26827.8	27614.9	26376.2	0.264892	0.28055	0.252298	5.09783
6	0.00181713	0.0018449	0.00179373	26584.2	27652.5	26071.2	0.269199	0.286646	0.261739	5.41738
10	0.00179858	0.00182149	0.00177859	26866.4	27853.1	26170.8	0.273228	0.281953	0.259948	5.84285
14	0.00178583	0.00180752	0.00176677	27119.4	28374.7	25881.3	0.271324	0.295623	0.259518	6.38005
18	0.0017769	0.00179823	0.00175761	26783.5	27955.5	25892.2	0.262109	0.272283	0.244272	7.12352
22	0.00176592	0.00178669	0.00174613	26725.7	28032.5	25988.4	0.262243	0.265502	0.257528	7.97192
26	0.00175166	0.00177215	0.00173269	26387.7	27199.1	25566.8	0.249062	0.265642	0.233293	9.04665
30	0.00173147	0.00175088	0.00171411	26840.2	27664.6	26279.9	0.257662	0.293701	0.229367	10.2948
34	0.0017024	0.00171814	0.0016884	27051	27882.8	25905.9	0.254719	0.260444	0.251363	11.7147
38	0.00166601	0.00167799	0.00165518	27926.3	29213.2	26521.3	0.236127	0.254953	0.221023	13.2699
42	0.00164256	0.00165298	0.00163138	27615.6	28997.9	26591.7	0.244719	0.253976	0.239045	14.7005
46	0.00168008	0.0017007	0.00165064	26464.2	27929.6	24818.3	0.250296	0.265225	0.237409	15.8184
50	0.00185649	0.00189426	0.00180245	22861.6	25073.6	21023.7	0.264076	0.274111	0.251732	17.1868
54	0.00222793	0.00226894	0.00215355	16932.9	18447.2	14676.8	0.299774	0.312395	0.293216	18.9199
58	0.00276025	0.00280232	0.00269079	9909.78	11471.5	6830.69	0.356851	0.382569	0.346807	20.9765
62	0.00337656	0.00341414	0.00333763	7548.76	9219	4350.09	0.40801	0.446715	0.334777	23.0722
66	0.00407074	0.00417644	0.0039755	8306.56	15845.4	5619.7	0.436369	0.455353	0.422925	25.6352
70	0.00494776	0.00518974	0.00476946	10719.6	14577.6	4601.57	0.488575	0.499502	0.472621	28.2166
74	0.00618679	0.00672043	0.00564386	9679.81	15250	7382.99	0.495597	0.515674	0.476204	31.0577
78	0.00789308	0.00888989	0.00690922	9136.61	14525.9	3761.41	0.453721	0.475667	0.427602	34.7034
82	0.0100763	0.0114441	0.00873096	6365.37	9472.81	2651.84	0.40857	0.423645	0.402811	38.6053
86	0.012621	0.0142032	0.0109888	3118.15	4434.41	1453.55	0.356418	0.370636	0.340973	42.9491
90	0.015354	0.0170237	0.0134812	3176.4	6988.05	412.679	0.360359	0.381027	0.342372	46.5379
94	0.0181244	0.0197436	0.0160613	1875.32	3902.98	0	0.270396	0.377424	0	50.5819
98	0.0207556	0.0222128	0.0186351	1422.54	4993.98	0	0.176333	0.300307	0	54.0808
102	0.023056	0.0242268	0.0211005	644.412	1210.7	0	0.153359	0.285333	0	57.699
106	0.024772	0.0255212	0.0232469	504.525	1647.86	0	0.103116	0.277753	0	61.4197
110	0.025689	0.0260188	0.0248395	500.728	1819.22	0	0.0966662	0.243176	0	64.88
114	0.0260624	0.0262491	0.0256467	162.249	811.243	0	0.0461612	0.230806	0	68.1922
118	0.0262481	0.0263967	0.0259346	158.888	794.441	0	0.0576126	0.288063	0	72.2593
122	0.0263728	0.0265117	0.0261043	128.008	640.04	0	0.0325049	0.162525	0	74.8806
126	0.0264679	0.0266071	0.0262256	0	0	0	0	0	0	NaN
130	0.026544	0.0266876	0.0263204	0	0	0	0	0	0	NaN
134	0.0266046	0.0267566	0.0263951	0	0	0	0	0	0	NaN
138	0.026654	0.0268149	0.0264541	0	0	0	0	0	0	NaN
142	0.0266957	0.0268695	0.0265025	0	0	0	0	0	0	NaN
146	0.0267321	0.0269208	0.0265376	0	0	0	0	0	0	NaN
150	0.0267628	0.0269686	0.0265697	0	0	0	0	0	0	NaN
154	0.0267911	0.0270188	0.0266007	0	0	0	0	0	0	NaN
158	0.0268161	0.0270608	0.0266296	0	0	0	0	0	0	NaN
162	0.0268366	0.0270958	0.0266583	0	0	0	0	0	0	NaN
166	0.0268566	0.0271324	0.0266893	0	0	0	0	0	0	NaN
170	0.0268832	0.0271719	0.0267292	0	0	0	0	0	0	NaN
174	0.0269129	0.0272172	0.0267681	0	0	0	0	0	0	NaN
178	0.0269393	0.02726	0.026802	0	0	0	0	0	0	NaN
182	0.026949	0.0272982	0.0268161	0	0	0	0	0	0	NaN
186	0.0269287	0.0273096	0.0268036	0	0	0	0	0	0	NaN
190	0.0268631	0.0272622	0.0267445	0	0	0	0	0	0	NaN
194	0.0267405	0.0271149	0.0266076	0	0	0	0	0	0	NaN
198	0.0265606	0.026899	0.0264119	0	0	0	0	0	0	NaN

## Sheet: autotroph_none
depth	PO4	PO4_upper	PO4_lower	pop	pop_upper	pop_lower	div	div_upper	div_lower	par
2	0.00180076	0.0018115	0.001788	26175.7	27174.1	25258.9	0.276275	0.287869	0.253665	576.804
6	0.00182648	0.00183752	0.00181435	25978.3	26641.9	25250.9	0.278675	0.301472	0.268594	478.917
10	0.00180952	0.00181861	0.00179825	26090.8	26667	25144.2	0.271316	0.28711	0.255891	397.638
14	0.00179918	0.0018073	0.00179005	26068.9	26724.2	25510.5	0.266318	0.28788	0.248337	330.147
18	0.00178877	0.00179536	0.00177915	25958.6	26338.1	25492.8	0.258963	0.273391	0.246449	274.108
22	0.00177752	0.0017848	0.00176685	26254.8	26746.8	25752.4	0.268801	0.293622	0.244388	227.574
26	0.00176432	0.00177164	0.00175548	26180.9	26913.7	25398.8	0.265223	0.274366	0.246376	188.934
30	0.00174591	0.00175415	0.0017363	26263.5	26854.9	25591	0.244971	0.270214	0.226815	156.85
34	0.00171837	0.00172849	0.00170377	26444.5	26834	26047.5	0.244652	0.258511	0.235692	130.21
38	0.00168189	0.00169841	0.00165957	27626.5	28005.1	27282.1	0.232382	0.237269	0.22572	108.081
42	0.00165407	0.00169221	0.00162375	28052.5	29898.4	26513.4	0.235916	0.244907	0.222227	89.6967
46	0.00169536	0.00178975	0.00165186	25334.4	26797.9	24436.4	0.245075	0.266479	0.231351	74.433
50	0.00193994	0.00216203	0.00181051	21769.1	24497.6	19983.5	0.26668	0.283074	0.246659	61.7714
54	0.00257053	0.00296343	0.00231152	18149.4	20210.6	14285.3	0.310856	0.364089	0.265507	51.273
58	0.00374275	0.00432341	0.00327948	18019.1	22074.9	14573.2	0.421822	0.49069	0.384895	42.5608
62	0.00560227	0.00663801	0.00484067	14515.7	19900	10380.5	0.477505	0.506329	0.454771	35.3316
66	0.00816757	0.00958229	0.00716796	9100.66	11180.8	4151.5	0.455451	0.480472	0.425961	29.3451
70	0.0112637	0.0128477	0.0101203	4574.93	10099.6	1229.31	0.382374	0.407867	0.321549	24.389
74	0.0146113	0.0161772	0.013507	4229.52	6668.98	2309.26	0.346429	0.355633	0.333338	20.2769
78	0.0179645	0.0194221	0.016884	1544.38	3387.27	493.094	0.284718	0.331666	0.168766	16.8617
82	0.0210463	0.022283	0.0200516	211.336	1056.65	0	0.063005	0.315025	0	14.026
86	0.0235891	0.0245014	0.0227816	0	0	0	0	0	0	11.6685
90	0.0253229	0.0257922	0.0248141	0	0	0	0	0	0	9.70746
94	0.02609	0.0263507	0.0258825	0	0	0	0	0	0	8.07599
98	0.0263489	0.0265745	0.0262088	0	0	0	0	0	0	6.7187
102	0.0265092	0.0267233	0.0263878	0	0	0	0	0	0	5.58953
106	0.0266328	0.0268402	0.0265252	0	0	0	0	0	0	4.65013
110	0.0267349	0.0269342	0.0266397	0	0	0	0	0	0	3.86861
114	0.0268223	0.027013	0.02673	0	0	0	0	0	0	3.21843
118	0.0268982	0.0270779	0.0267969	0	0	0	0	0	0	2.67753
122	0.0269631	0.0271336	0.0268516	0	0	0	0	0	0	2.22753
126	0.0270191	0.0271807	0.0268963	0	0	0	0	0	0	1.85317
130	0.027068	0.0272251	0.0269292	0	0	0	0	0	0	1.54171
134	0.0271115	0.0272586	0.0269575	0	0	0	0	0	0	1.28261
138	0.0271478	0.0272821	0.0269892	0	0	0	0	0	0	1.06705
142	0.0271772	0.0273019	0.0270063	0	0	0	0	0	0	0.887715
146	0.0272026	0.0273166	0.0270183	0	0	0	0	0	0	0.738522
150	0.0272245	0.0273278	0.0270334	0	0	0	0	0	0	0.614403
154	0.0272434	0.0273474	0.0270484	0	0	0	0	0	0	0.511143
158	0.0272578	0.0273638	0.0270587	0	0	0	0	0	0	0.425239
162	0.0272694	0.027375	0.0270632	0	0	0	0	0	0	0.353771
166	0.0272857	0.0273912	0.0270725	0	0	0	0	0	0	0.294315
170	0.0273054	0.0274161	0.0270817	0	0	0	0	0	0	0.244851
174	0.0273276	0.0274433	0.0270942	0	0	0	0	0	0	0.2037
178	0.0273485	0.0274759	0.0270978	0	0	0	0	0	0	0.169466
182	0.0273617	0.027495	0.0270922	0	0	0	0	0	0	0.140985
186	0.027351	0.0274768	0.0270622	0	0	0	0	0	0	0.11729
190	0.027291	0.0274179	0.0269987	0	0	0	0	0	0	0.0975778
194	0.0271746	0.0272711	0.026904	0	0	0	0	0	0	0.0811785
198	0.0269893	0.0270758	0.0267571	0	0	0	0	0	0	0.0675353

## Sheet: mixotroph_none
depth	PO4	PO4_upper	PO4_lower	pop	pop_upper	pop_lower	div	div_upper	div_lower	vdoc
2	0.00177405	0.00178899	0.00174461	27624.9	28249.8	27204.9	0.268459	0.281093	0.252362	13.6433
6	0.00179907	0.00181449	0.00176732	27504	28438.5	26514.6	0.265955	0.275797	0.255792	14.1267
10	0.0017823	0.00179992	0.00175414	27586.1	28165	27103.4	0.262091	0.277071	0.250236	14.9682
14	0.00177184	0.00178911	0.00174377	27387.7	27904.5	26938.8	0.255577	0.263472	0.243052	16.0978
18	0.00176333	0.00178208	0.00173313	27027.9	27504.2	26523	0.254198	0.267621	0.243156	17.3688
22	0.00175268	0.00177267	0.00172175	27058.6	27446.2	26460.7	0.260635	0.266819	0.24961	18.9015
26	0.00173975	0.00176002	0.00171009	27046.7	27643.6	26687	0.24414	0.251636	0.232202	20.6539
30	0.00172211	0.00174322	0.00169607	27236.6	27376.8	26889.5	0.258752	0.270535	0.249132	22.4888
34	0.00169695	0.00171911	0.00167297	28227.6	29144.2	27605.3	0.247522	0.261184	0.24045	24.6228
38	0.00166593	0.00168921	0.00163538	28615.7	29018.5	28106.4	0.244269	0.255553	0.236865	27.2812
42	0.00164682	0.00167689	0.00161786	28782.5	29858.5	27503.8	0.236705	0.248862	0.226327	29.5474
46	0.00168487	0.00172958	0.00163846	25950.1	28395.6	23919.5	0.255342	0.274114	0.232426	31.6281
50	0.00184136	0.00191839	0.00177246	22038.7	24115.6	20775	0.267837	0.28308	0.255361	34.0078
54	0.00214675	0.00227188	0.00206924	18704.1	19680.3	17808	0.31129	0.332993	0.288801	36.9265
58	0.00255367	0.00273725	0.00243515	14278.9	16073	11339.3	0.346409	0.366357	0.324886	40.1863
62	0.00295945	0.00315228	0.0028327	14005.2	16552.2	11393	0.388879	0.407215	0.370786	44.415
66	0.00328451	0.00343496	0.00318678	10718.8	12798.8	9185.58	0.436619	0.456114	0.411865	47.8839
70	0.00348063	0.00359934	0.00327107	9714.68	11339.3	7486.88	0.445493	0.466642	0.391809	52.0325
74	0.00358421	0.00371709	0.00326555	10078.7	12737.8	5789.38	0.437584	0.478298	0.406071	56.2906
78	0.0036427	0.00395305	0.00321701	10643.3	15102.5	3840.82	0.438723	0.463305	0.427226	59.963
82	0.00367982	0.00422598	0.00318959	10818.7	15196.4	6256.36	0.452177	0.522076	0.39702	63.7075
86	0.0037176	0.00442048	0.00321344	11884.2	16422.9	7785.12	0.456099	0.489037	0.402948	66.6155
90	0.00383326	0.00464651	0.00329622	14065.5	18481.8	7869.7	0.432617	0.455073	0.400165	69.5922
94	0.00413496	0.00509057	0.00356972	8771.4	12085.8	4872.98	0.44734	0.469609	0.413134	72.4766
98	0.00460578	0.00562645	0.00344651	12162.9	17852.1	9641.92	0.415888	0.430104	0.396229	75.17
102	0.00527261	0.006317	0.00335219	12152.1	16491.5	9516.48	0.389046	0.405661	0.364366	77.8644
106	0.00608968	0.00768461	0.00337269	10770.7	15342.9	7976.73	0.368297	0.383624	0.34922	80.6241
110	0.00695835	0.00915859	0.00350304	7548.38	14075.5	4353.49	0.35152	0.379378	0.316754	82.9232
114	0.00773477	0.010528	0.00381368	7825.92	14705.9	4395.66	0.34126	0.367925	0.328211	85.4174
118	0.00832963	0.0115403	0.00436168	8915.98	16428.9	4267.74	0.351771	0.365971	0.334312	87.3152
122	0.00873226	0.0120246	0.00516383	8857.73	14492.5	5605.78	0.304769	0.322976	0.289477	89.2657
126	0.00905685	0.0121989	0.00617438	8684.32	11858.7	6300.57	0.331394	0.340105	0.31403	90.8978
130	0.00938311	0.012273	0.00713822	8556.9	12371.6	5295.34	0.308904	0.322585	0.295966	92.208
134	0.00974115	0.0123233	0.00767239	9579	13157.2	5296.56	0.29536	0.314233	0.278981	93.5297
138	0.0101458	0.0123646	0.00839819	11968.4	13602.9	10738.4	0.310726	0.324313	0.301294	94.4903
142	0.0106053	0.0124235	0.00925056	10905.5	13203.6	8366.33	0.296381	0.319765	0.2743	95.4228
146	0.0111033	0.0125827	0.0100416	11180.7	16579.8	7307.37	0.28627	0.307481	0.267064	96.1747
150	0.0116322	0.0137727	0.0101838	10153.5	13140.5	7204.61	0.302215	0.334968	0.287699	96.776
154	0.0121693	0.0146542	0.0104723	10199.3	13302.1	6121.97	0.289866	0.308815	0.264315	97.3355
158	0.012675	0.0151153	0.0109103	8935	11349.2	4916.55	0.285126	0.300437	0.267679	97.7476
162	0.0131225	0.0153052	0.0114313	8039.44	10839.5	5296.36	0.279583	0.306389	0.26282	98.128
166	0.0134802	0.0154298	0.0119196	7406.67	9457.13	4650.51	0.299812	0.31221	0.274952	98.4611
170	0.0137242	0.0155276	0.0122772	7460.79	11635.4	4384.23	0.278758	0.30268	0.262841	98.6845
174	0.0138865	0.0156096	0.012499	9269.79	14256.9	3054.31	0.273302	0.286241	0.250075	98.9416
178	0.014016	0.0156707	0.0126515	8044.08	10788.4	5234.37	0.285187	0.289261	0.278303	99.0853
182	0.0141141	0.0157184	0.0127682	8150.72	11016	4240.55	0.290171	0.294672	0.281986	99.2639
186	0.0141819	0.0157444	0.0128605	6785.83	8911.8	4186.06	0.293387	0.323801	0.282326	99.3775
190	0.0142141	0.0157444	0.0129205	4947.61	6982.76	2104.18	0.278908	0.287544	0.271125	99.4896
194	0.0142059	0.015712	0.0129388	4971.02	9039.86	1883.25	0.303296	0.353507	0.258961	99.5674
198	0.014146	0.0156313	0.0129009	3351.2	6363.05	586.497	0.283688	0.311633	0.248306	99.6398
